# Supplementary material for: 2-Benzyl­isoindoline-1,3-dione: a monoclinic polymorph
Source: Acta Crystallogr Sect E Struct Rep Online. 2007 Dec 21;64(Pt 1):o324. doi: 10.1107/S1600536807065336 (PMC2915367; doi:10.1107/S1600536807065336)
Supplement: Supplementary file 2 [file e-64-0o324-Isup2.hkl]

# 
# h,k,l, Fc-squared, Fo-squared, sigma(Fo-squared) and status flag 
# 
data_I
_shelx_title '  SAD' 
_shelx_refln_list_code          4 
_shelx_F_calc_maximum      127.12 
_exptl_crystal_F_000       496.00 
_reflns_d_resolution_high  0.8395 
 
loop_ 
 _symmetry_equiv_pos_as_xyz 
 'x, y, z' 
 'x+1/2, -y+1/2, z+1/2' 
 '-x, -y, -z' 
 '-x-1/2, y-1/2, -z-1/2' 
 
_cell_length_a     8.8324 
_cell_length_b     5.3656 
_cell_length_c    25.1926 
_cell_angle_alpha  90.000 
_cell_angle_beta   98.851 
_cell_angle_gamma  90.000 
 
_shelx_F_squared_multiplier     1.000 
 
loop_ 
 _refln_index_h 
 _refln_index_k 
 _refln_index_l 
 _refln_F_squared_calc 
 _refln_F_squared_meas 
 _refln_F_squared_sigma 
 _refln_observed_status 
   2   0   0     4074.66     4415.57     78.64 o 
   4   0   0      631.56      650.86     44.88 o 
   6   0   0       15.18       14.67      2.69 o 
   8   0   0       57.80       41.03      3.98 o 
  10   0   0        1.51        9.16      3.66 o 
   1   1   0     1284.57     1266.91     23.02 o 
   2   1   0    16159.81    15744.03    227.83 o 
   3   1   0       52.07       48.87      4.81 o 
   4   1   0      233.84      234.04      4.17 o 
   5   1   0        7.92        3.21      4.35 o 
   6   1   0        3.40        1.68      1.22 o 
   7   1   0        0.16        4.19      2.31 o 
   8   1   0        3.39        2.33      1.91 o 
   9   1   0        0.10       -1.49      5.38 o 
  10   1   0       18.98       16.40      2.78 o 
   0   2   0     1435.92     1541.88     40.43 o 
   1   2   0      682.69      635.08     17.41 o 
   2   2   0      264.16      219.95     28.93 o 
   3   2   0      371.10      405.96     31.54 o 
   4   2   0      243.54      226.84      5.90 o 
   5   2   0       33.20       40.88      4.57 o 
   6   2   0       13.54       18.64      3.40 o 
   7   2   0       55.11       68.21      4.22 o 
   8   2   0       73.87       72.52     10.74 o 
   9   2   0        1.20        4.21      2.79 o 
   1   3   0       25.94       21.18      4.06 o 
   2   3   0       12.50       24.31      3.12 o 
   3   3   0       10.42        6.57      4.74 o 
   4   3   0       31.67       33.85      4.38 o 
   5   3   0      161.94      175.55      9.69 o 
   6   3   0       44.51       43.48      3.70 o 
   7   3   0        4.35        7.16      3.34 o 
   8   3   0        0.13        7.40      7.79 o 
   9   3   0        3.10       -5.41     12.77 o 
   0   4   0       64.40       55.06      4.34 o 
   1   4   0        0.77        3.07      5.89 o 
   2   4   0       82.19      101.36      6.91 o 
   3   4   0       45.45       47.68      5.29 o 
   4   4   0        0.04       -3.53      3.53 o 
   5   4   0       43.54       39.27      6.31 o 
   6   4   0        7.72        1.18      5.17 o 
   7   4   0        1.96       -5.78      5.78 o 
   8   4   0        1.21       -5.19      5.19 o 
   1   5   0       91.91       90.49      8.63 o 
   2   5   0       16.20        6.74      3.65 o 
   3   5   0       81.04       58.82      6.23 o 
   4   5   0        0.21       -3.88      3.88 o 
   5   5   0        1.71       -3.50      3.50 o 
   6   5   0        2.92       -5.01      5.01 o 
   0   6   0       27.16       73.87     34.00 o 
   1   6   0       12.04       46.57      8.44 o 
   2   6   0       12.70       17.68      6.17 o 
   3   6   0        2.91       44.45      7.68 o 
  -9   0   1        0.16        2.50      3.01 o 
  -7   0   1      101.56      100.58      5.40 o 
  -5   0   1        0.40        1.90      5.47 o 
  -3   0   1       38.28       52.65      2.31 o 
  -1   0   1     2682.45     2904.92     73.00 o 
   1   0   1     2560.05     2409.74     42.87 o 
   3   0   1       35.82       41.10      4.77 o 
   5   0   1       55.10       58.87      3.99 o 
   7   0   1       93.80       86.77      4.84 o 
   9   0   1        5.77       -3.04      3.04 o 
 -10   1   1        1.06        4.47      2.48 o 
  -9   1   1        5.59       14.40      2.36 o 
  -8   1   1       64.61       42.92      3.22 o 
  -7   1   1       17.25       17.69      3.67 o 
  -6   1   1      184.22      186.50      4.20 o 
  -5   1   1        6.59        0.07      1.61 o 
  -4   1   1      149.99      150.06     10.92 o 
  -3   1   1      904.29      917.08     13.91 o 
  -2   1   1     4999.14     5298.13     98.25 o 
  -1   1   1      132.31      107.69      2.95 o 
   0   1   1     7256.39     6725.09    119.51 o 
   1   1   1      397.22      350.06     19.07 o 
   2   1   1     5613.57     5997.43    119.12 o 
   3   1   1      451.00      427.32     42.87 o 
   4   1   1      797.86      772.82     15.10 o 
   5   1   1       86.65       84.50      4.45 o 
   6   1   1        0.44       -1.68      2.69 o 
   7   1   1       91.47       77.80     10.79 o 
   8   1   1        4.53        7.77      5.74 o 
   9   1   1        0.20       -2.94      4.67 o 
  10   1   1        0.94        9.17      3.33 o 
  -9   2   1        0.25        0.06      2.43 o 
  -8   2   1       84.68      110.22      8.10 o 
  -7   2   1        0.93        7.40      2.97 o 
  -6   2   1       49.96       55.90     12.44 o 
  -5   2   1        1.88       15.61      4.22 o 
  -4   2   1      310.38      329.46      5.72 o 
  -3   2   1      254.23      259.57      4.72 o 
  -2   2   1       14.76        9.77      2.30 o 
  -1   2   1      141.45      119.16      9.12 o 
   0   2   1      268.68      283.74      6.53 o 
   1   2   1      520.31      534.09     10.73 o 
   2   2   1      390.80      397.77      8.25 o 
   3   2   1      143.69      178.04      9.40 o 
   4   2   1     2012.68     2041.16     39.31 o 
   5   2   1      147.47      158.85     13.41 o 
   6   2   1       80.22       61.89      3.54 o 
   7   2   1        0.82        5.52      6.09 o 
   8   2   1        2.19        0.44      5.23 o 
   9   2   1       30.57       25.16     10.07 o 
  -9   3   1        0.76       -1.13     21.97 o 
  -8   3   1        4.99        5.91      5.47 o 
  -7   3   1       20.21       17.29      3.74 o 
  -6   3   1        0.16       -7.82     19.61 o 
  -5   3   1       14.83        2.09      4.11 o 
  -4   3   1       13.58        1.08      3.47 o 
  -3   3   1       45.90       29.67      2.10 o 
  -2   3   1      149.85      133.28     13.50 o 
  -1   3   1     1498.40     1443.45     27.27 o 
   0   3   1      159.40      165.02     18.25 o 
   1   3   1       65.87       62.16      2.93 o 
   2   3   1      104.44      104.30      3.83 o 
   3   3   1       41.06       25.94      2.86 o 
   4   3   1       76.95       93.90      6.11 o 
   5   3   1       49.26       43.54      5.61 o 
   6   3   1      151.60      161.38      6.02 o 
   7   3   1      157.91      179.75     23.41 o 
   8   3   1       20.63       18.69      6.78 o 
   9   3   1        7.24        6.17      9.22 o 
  -8   4   1        0.00       -7.13      7.13 o 
  -7   4   1        0.19       -0.37      5.51 o 
  -6   4   1        1.40        6.39      4.68 o 
  -5   4   1      165.72      138.55      9.02 o 
  -4   4   1       15.43       19.39      5.55 o 
  -3   4   1       26.54       36.20      5.47 o 
  -2   4   1        3.96        7.33     12.39 o 
  -1   4   1        5.74        6.24      3.78 o 
   0   4   1       26.98       30.27      3.97 o 
   1   4   1      184.04      151.21      5.12 o 
   2   4   1       11.79       12.83      3.59 o 
   3   4   1        7.90       -2.31      3.92 o 
   4   4   1       11.52       10.81      4.99 o 
   5   4   1       23.92       36.45      7.16 o 
   6   4   1        0.83       -4.25      4.25 o 
   7   4   1        0.10        2.93      4.93 o 
   8   4   1        1.13       21.60      7.77 o 
  -6   5   1        0.91       -5.42      5.42 o 
  -5   5   1        0.02       -5.37      5.37 o 
  -4   5   1        8.32       -4.61      4.61 o 
  -3   5   1        8.34       -5.13      5.13 o 
  -2   5   1        2.44       16.55      5.35 o 
  -1   5   1       21.22       35.11     14.01 o 
   0   5   1       11.12       23.00      8.23 o 
   1   5   1        8.37       15.91      3.50 o 
   2   5   1      107.82       67.89      6.57 o 
   3   5   1        1.19       -0.99      4.02 o 
   4   5   1        9.42        3.37      4.42 o 
   5   5   1        2.81        0.60      4.61 o 
   6   5   1        0.29       -5.38      5.38 o 
  -3   6   1        3.26       -5.40      5.40 o 
  -2   6   1        2.24        0.67      5.43 o 
  -1   6   1        7.66       21.26      6.27 o 
   0   6   1       21.99       61.86     21.02 o 
   1   6   1        0.09       15.43      7.04 o 
   2   6   1        2.56       26.90      7.47 o 
   3   6   1        0.34       11.92      6.08 o 
 -10   0   2       13.72       15.76      4.15 o 
  -8   0   2      100.15       82.10      4.84 o 
  -6   0   2      754.28      705.46     67.01 o 
  -4   0   2      217.02      223.67      8.08 o 
  -2   0   2    14927.34    16786.01    420.48 o 
   0   0   2     2905.00     2682.09     67.33 o 
   2   0   2     8778.04     9076.49    161.06 o 
   4   0   2        1.67        9.44      1.91 o 
   6   0   2        8.31       14.69      2.67 o 
   8   0   2        6.19        0.25      2.69 o 
  10   0   2        1.18       -2.97      2.97 o 
 -10   1   2        0.02       -3.58      4.38 o 
  -9   1   2       12.73       14.08      2.30 o 
  -8   1   2       48.12       43.12      3.82 o 
  -7   1   2       27.80       34.90     10.09 o 
  -6   1   2       78.87       91.16      3.59 o 
  -5   1   2       20.85       30.02      4.26 o 
  -4   1   2      520.53      551.04     16.44 o 
  -3   1   2       67.41       73.33      5.69 o 
  -2   1   2      265.50      247.94      8.22 o 
  -1   1   2     4845.22     5091.34     90.69 o 
   0   1   2      352.84      307.21     28.92 o 
   1   1   2      658.06      640.50     38.05 o 
   2   1   2    10072.46    10134.69    297.62 o 
   3   1   2       33.60       39.78      1.79 o 
   4   1   2     1754.26     1750.28     43.48 o 
   5   1   2      181.59      185.82     10.30 o 
   6   1   2        5.06       10.48      2.59 o 
   7   1   2       16.64       14.27      1.97 o 
   8   1   2        4.13        7.83      3.90 o 
   9   1   2       12.68       12.58      3.48 o 
  10   1   2       17.65       21.01      6.09 o 
  -9   2   2        5.72       10.34      4.42 o 
  -8   2   2        7.01       12.11      2.27 o 
  -7   2   2      137.54      147.07      9.70 o 
  -6   2   2       11.44       16.44      2.71 o 
  -5   2   2      114.55      119.99      5.31 o 
  -4   2   2      161.69      158.76      3.31 o 
  -3   2   2      246.39      265.23      5.94 o 
  -2   2   2        0.14       -2.82      3.03 o 
  -1   2   2      674.75      599.51     75.21 o 
   0   2   2       63.32       58.90      2.18 o 
   1   2   2       31.72       38.19      3.42 o 
   2   2   2        0.23       -3.90      4.52 o 
   3   2   2      307.16      273.30      7.19 o 
   4   2   2      994.33      941.60     40.86 o 
   5   2   2       43.92       48.33      5.60 o 
   6   2   2      425.78      443.52     15.36 o 
   7   2   2        6.99        7.69      5.69 o 
   8   2   2        0.15        1.95      6.92 o 
   9   2   2       27.79       24.28      9.70 o 
  -9   3   2        0.22      -11.49     18.32 o 
  -8   3   2        1.73        0.25      3.55 o 
  -7   3   2       14.89        5.30      3.10 o 
  -6   3   2       75.91      101.49      7.41 o 
  -5   3   2        0.54       -3.83      3.83 o 
  -4   3   2        7.08        6.35      4.93 o 
  -3   3   2       38.13       31.33      7.08 o 
  -2   3   2       53.70       37.45      5.88 o 
  -1   3   2      150.49      152.67      6.19 o 
   0   3   2      400.67      402.46      8.91 o 
   1   3   2       22.19       19.29      2.03 o 
   2   3   2       15.09        8.87      1.59 o 
   3   3   2       23.90       21.43      3.33 o 
   4   3   2        6.08       12.87      4.27 o 
   5   3   2      167.48      184.90     10.40 o 
   6   3   2      360.89      386.54     13.69 o 
   7   3   2       44.42       40.92      4.14 o 
   8   3   2       25.23       10.29      5.53 o 
   9   3   2        2.01        8.20      3.76 o 
  -8   4   2       11.24       -4.85      4.85 o 
  -7   4   2       23.31       14.45      6.71 o 
  -6   4   2       13.42       -1.45      5.58 o 
  -5   4   2       19.75       50.98      7.07 o 
  -4   4   2      129.37       78.67      6.80 o 
  -3   4   2       53.97       39.31      4.71 o 
  -2   4   2        9.98        4.26      3.55 o 
  -1   4   2        3.69        3.89      2.91 o 
   0   4   2       37.83       35.91      3.19 o 
   1   4   2       27.21       24.42      2.57 o 
   2   4   2       20.83       20.77      2.79 o 
   3   4   2       29.32       10.04      3.51 o 
   4   4   2      232.16      216.43      9.85 o 
   5   4   2       35.70       33.70      5.17 o 
   6   4   2       13.13        9.42      5.26 o 
   7   4   2        8.75        9.38      5.72 o 
  -6   5   2       11.40        1.95      6.86 o 
  -5   5   2        3.10       -4.17      4.17 o 
  -4   5   2        1.76       -3.33      3.33 o 
  -3   5   2      116.12       80.18      7.63 o 
  -2   5   2       10.46        9.51      5.14 o 
  -1   5   2       51.32       73.60     21.11 o 
   0   5   2       15.59       23.16     11.33 o 
   1   5   2        0.21       10.53      3.74 o 
   2   5   2       23.44       11.64      4.88 o 
   3   5   2        4.90        9.01      5.08 o 
   4   5   2       23.55       18.56      5.80 o 
   5   5   2        0.01        6.31      5.41 o 
   6   5   2       23.89        7.44      6.46 o 
  -3   6   2        1.14       -2.05      4.29 o 
  -2   6   2        7.03       -3.97      3.97 o 
  -1   6   2       11.43       20.53      5.93 o 
   0   6   2       81.15      150.21     12.73 o 
   1   6   2        6.26       51.17     28.09 o 
   2   6   2        6.33       35.70      7.34 o 
   3   6   2       10.25       55.42      8.84 o 
  -9   0   3       74.22       71.40      5.42 o 
  -7   0   3        0.35        6.44      2.30 o 
  -5   0   3       66.72       73.92      8.44 o 
  -3   0   3     1078.04     1092.79     28.51 o 
  -1   0   3     4013.30     3875.30     97.34 o 
   1   0   3       28.94       26.81      0.89 o 
   3   0   3     1094.22     1080.68     70.45 o 
   5   0   3     1065.62     1120.11     40.05 o 
   7   0   3      103.90       80.73      4.36 o 
   9   0   3       23.49       16.81      3.62 o 
 -10   1   3       25.08       19.37      3.06 o 
  -9   1   3       50.33       36.59      9.96 o 
  -8   1   3       44.96       44.84      2.93 o 
  -7   1   3       39.50       48.29      2.57 o 
  -6   1   3       24.72       26.55      2.29 o 
  -5   1   3      245.26      238.44     13.35 o 
  -4   1   3       25.83       26.99      2.71 o 
  -3   1   3      461.22      449.38     22.19 o 
  -2   1   3     1899.54     1839.68     27.09 o 
  -1   1   3      482.26      443.83      8.51 o 
   0   1   3       38.18       39.41      1.40 o 
   1   1   3     2228.21     2361.84    127.49 o 
   2   1   3     3052.53     3053.99     49.58 o 
   3   1   3        2.92        4.59      1.16 o 
   4   1   3      741.77      718.67     11.43 o 
   5   1   3      317.93      291.09      5.40 o 
   6   1   3       72.35       79.71      6.36 o 
   7   1   3       43.37       39.14      3.68 o 
   8   1   3       10.73        6.41      1.90 o 
   9   1   3        0.24        1.61      6.22 o 
  10   1   3        1.88        6.00      2.34 o 
  -9   2   3       18.75       12.55     12.58 o 
  -8   2   3       28.12       44.91      4.39 o 
  -7   2   3        0.00       16.45      7.77 o 
  -6   2   3       12.50       18.96      2.63 o 
  -5   2   3       35.69       38.47      2.71 o 
  -4   2   3       98.96       69.29      1.87 o 
  -3   2   3      777.16      783.92     12.31 o 
  -2   2   3        6.79        6.55      1.18 o 
  -1   2   3      294.14      270.55      7.55 o 
   0   2   3      422.49      402.73     21.71 o 
   1   2   3       36.60       39.54      3.02 o 
   2   2   3     1582.77     1553.92     28.61 o 
   3   2   3        0.19       -0.80      2.42 o 
   4   2   3     1381.47     1576.53    120.04 o 
   5   2   3       86.23       65.07      8.10 o 
   6   2   3      569.80      554.79     16.85 o 
   7   2   3       15.20       22.91      5.94 o 
   8   2   3        2.96       -2.73      4.03 o 
   9   2   3       16.76       24.82      3.43 o 
  -9   3   3        4.23        3.13      7.77 o 
  -8   3   3       13.45        7.96      5.78 o 
  -7   3   3       14.13       20.34      3.54 o 
  -6   3   3       19.13       38.02      9.39 o 
  -5   3   3        0.05       -1.86      3.39 o 
  -4   3   3        5.30       10.26      3.93 o 
  -3   3   3       81.95       88.83     10.53 o 
  -2   3   3       36.62       33.43      2.16 o 
  -1   3   3      220.93      201.27      5.40 o 
   0   3   3       33.30       35.65      2.49 o 
   1   3   3       13.38        5.44      4.76 o 
   2   3   3       74.98       79.54      3.57 o 
   3   3   3      134.56      138.42      6.56 o 
   4   3   3      138.23      113.65      6.34 o 
   5   3   3       31.83       17.47      3.80 o 
   6   3   3      142.28      124.92     18.58 o 
   7   3   3       58.08       69.05      6.63 o 
   8   3   3       30.05       32.79      5.73 o 
  -8   4   3        1.25       -2.09      6.67 o 
  -7   4   3        7.61        3.07      6.78 o 
  -6   4   3        0.01        1.88      4.59 o 
  -5   4   3       11.87       26.37      5.89 o 
  -4   4   3        1.91        9.29      4.33 o 
  -3   4   3       16.93       22.66      2.96 o 
  -2   4   3       94.06       89.25      9.43 o 
  -1   4   3       32.88       24.46      3.02 o 
   0   4   3      130.84      133.07      9.66 o 
   1   4   3      146.77      143.21      4.97 o 
   2   4   3        8.48        3.03      3.48 o 
   3   4   3      112.39      103.30      7.32 o 
   4   4   3       95.28       97.93      7.43 o 
   5   4   3       17.20        6.14      4.78 o 
   6   4   3        8.05        2.80      6.07 o 
   7   4   3        2.59       14.99      7.39 o 
  -6   5   3        0.07       -3.52      3.52 o 
  -5   5   3        0.72       -4.33      4.33 o 
  -4   5   3        4.50       -3.75      3.75 o 
  -3   5   3       34.98       28.99      5.59 o 
  -2   5   3       26.37       21.15     12.20 o 
  -1   5   3        0.26       -8.02      8.02 o 
   0   5   3       44.99       53.21     30.83 o 
   1   5   3        6.29        8.68      5.69 o 
   2   5   3      170.06      168.02     10.34 o 
   3   5   3       22.84       35.53      6.31 o 
   4   5   3        5.83       11.99      5.63 o 
   5   5   3        8.58       16.80      7.15 o 
   6   5   3        0.39       22.75      7.45 o 
  -3   6   3        0.06       -3.88      3.88 o 
  -2   6   3       34.50       11.14      5.01 o 
  -1   6   3       28.18       20.71      5.08 o 
   0   6   3       35.31       87.35     12.37 o 
   1   6   3       50.37      116.23     13.82 o 
   2   6   3        0.32       66.48     40.42 o 
   3   6   3        0.78       34.72      7.56 o 
 -10   0   4        0.04       -3.48      3.48 o 
  -8   0   4        1.14        2.07      2.87 o 
  -6   0   4      189.88      186.75     15.10 o 
  -4   0   4       93.65       94.31      4.05 o 
  -2   0   4     3973.87     3714.84     93.63 o 
   0   0   4     2194.74     2352.12     59.36 o 
   2   0   4        1.13        0.28      1.43 o 
   4   0   4      398.89      345.70      7.06 o 
   6   0   4      122.56      123.62      5.35 o 
   8   0   4       22.56       17.23      3.29 o 
  10   0   4       14.11       11.69      3.04 o 
 -10   1   4        5.63        6.13      2.74 o 
  -9   1   4       18.38       15.60      5.07 o 
  -8   1   4       25.56       31.03      4.62 o 
  -7   1   4       18.94       19.48      2.23 o 
  -6   1   4       41.54       38.35      2.75 o 
  -5   1   4       25.81       25.68      2.78 o 
  -4   1   4        4.45        1.65      2.66 o 
  -3   1   4      958.20      973.69     17.27 o 
  -2   1   4     2234.61     2139.81     31.42 o 
  -1   1   4     4023.54     4280.50     76.44 o 
   0   1   4      949.55      909.57     58.48 o 
   1   1   4        7.81       11.54      0.88 o 
   2   1   4     1718.09     1728.72     54.80 o 
   3   1   4      760.10      843.74     13.40 o 
   4   1   4      327.65      329.12     10.46 o 
   5   1   4        1.86        3.66      1.92 o 
   6   1   4       19.44       15.80      1.47 o 
   7   1   4        1.78        7.27      5.90 o 
   8   1   4        1.33        6.41      1.84 o 
   9   1   4       15.89       19.95      4.29 o 
  -9   2   4       22.58       33.67     10.02 o 
  -8   2   4        6.47        9.74      8.08 o 
  -7   2   4        9.74        8.97      2.64 o 
  -6   2   4       34.44       40.93      3.80 o 
  -5   2   4       45.36       48.17      2.73 o 
  -4   2   4      463.32      482.67     13.61 o 
  -3   2   4     1041.15     1087.68     29.92 o 
  -2   2   4      356.49      381.86     44.93 o 
  -1   2   4       44.36       43.20      2.04 o 
   0   2   4       25.17       32.51      4.33 o 
   1   2   4      142.98      129.30      9.28 o 
   2   2   4        8.14       13.57      3.71 o 
   3   2   4      172.13      166.69     18.01 o 
   4   2   4     1186.29     1161.65     49.31 o 
   5   2   4      185.19      181.52     18.84 o 
   6   2   4       84.56       67.67      5.03 o 
   7   2   4        4.61        7.17      2.38 o 
   8   2   4       19.20       19.47      4.72 o 
   9   2   4        3.03        8.16      7.44 o 
  -9   3   4        0.04       -2.20      6.73 o 
  -8   3   4        5.46        9.15      6.33 o 
  -7   3   4       29.73       52.60      9.99 o 
  -6   3   4       38.95       31.42      4.35 o 
  -5   3   4       72.14       67.53      6.19 o 
  -4   3   4       12.10       15.06      1.52 o 
  -3   3   4        2.03        7.44      5.81 o 
  -2   3   4      344.75      327.19      7.63 o 
  -1   3   4       43.40       42.90      2.80 o 
   0   3   4       27.98       32.33      2.87 o 
   1   3   4       20.47       27.93      2.25 o 
   2   3   4       13.51       14.03      6.27 o 
   3   3   4      433.02      419.87     14.32 o 
   4   3   4      163.08      133.53      7.25 o 
   5   3   4      123.75       97.58      7.09 o 
   6   3   4      491.40      462.51     11.40 o 
   7   3   4        0.24        3.82      3.45 o 
   8   3   4      125.29      131.32      6.00 o 
  -8   4   4        2.84       21.01      8.85 o 
  -7   4   4        1.52       30.71      6.93 o 
  -6   4   4        1.66        4.58      5.60 o 
  -5   4   4       10.49       20.52      6.02 o 
  -4   4   4      113.78      159.29     10.16 o 
  -3   4   4       10.70       31.81      3.67 o 
  -2   4   4        0.19       -1.81      1.81 o 
  -1   4   4       47.02       47.54     13.54 o 
   0   4   4       45.54       56.45      3.75 o 
   1   4   4        3.33       -2.13      2.13 o 
   2   4   4       38.60       28.57      5.32 o 
   3   4   4       44.85       49.06      5.80 o 
   4   4   4       35.04       32.04      5.50 o 
   5   4   4        0.09       -1.47      4.61 o 
   6   4   4        3.62        6.31      6.03 o 
  -6   5   4       10.88       24.53      7.67 o 
  -5   5   4       10.15       26.71      7.82 o 
  -4   5   4        0.65       14.66      6.22 o 
  -3   5   4        2.08       -1.02      4.45 o 
  -2   5   4       95.08       80.91      6.22 o 
  -1   5   4       12.76        2.18      6.26 o 
   0   5   4       48.56       57.86     24.01 o 
   1   5   4       55.82       78.69      5.49 o 
   2   5   4        3.66       32.34     18.99 o 
   3   5   4        1.17       13.27      6.45 o 
   4   5   4        6.11        7.64      6.69 o 
   5   5   4        7.07       47.93      9.14 o 
   6   5   4        8.40       42.19      9.23 o 
  -3   6   4        0.77       -5.10      5.10 o 
  -2   6   4       64.41       51.19      8.67 o 
  -1   6   4        0.25      -22.51     22.51 o 
   0   6   4        2.73       -0.69      8.89 o 
   1   6   4        1.72       53.62     13.37 o 
   2   6   4        4.12       96.98     13.61 o 
   3   6   4       17.26       52.09     12.99 o 
  -9   0   5        6.04        3.19      3.02 o 
  -7   0   5       34.66       37.79      8.58 o 
  -5   0   5       15.67       22.17      2.03 o 
  -3   0   5      147.61      125.83      4.33 o 
  -1   0   5     2755.79     2453.42     61.94 o 
   1   0   5      113.70      100.73      9.15 o 
   3   0   5        8.17       13.82      1.17 o 
   5   0   5      158.93      149.06      3.89 o 
   7   0   5       94.48       80.30      4.92 o 
   9   0   5       20.62       15.33      3.21 o 
 -10   1   5        0.06       -2.95      2.95 o 
  -9   1   5        1.15       -0.46      6.86 o 
  -8   1   5        7.59       12.77      6.63 o 
  -7   1   5       19.13       20.73      2.78 o 
  -6   1   5        5.42        5.97      2.41 o 
  -5   1   5       18.65       19.82      2.74 o 
  -4   1   5      887.79      878.13     13.59 o 
  -3   1   5       68.29       80.06      1.83 o 
  -2   1   5     1253.36     1298.07     19.30 o 
  -1   1   5      681.61      657.03     12.34 o 
   0   1   5        2.17        3.54      0.82 o 
   1   1   5       91.57      104.29      4.81 o 
   2   1   5      824.80      826.48     13.82 o 
   3   1   5      246.98      246.19     11.72 o 
   4   1   5      367.35      393.77      8.65 o 
   5   1   5       20.00       18.75      3.15 o 
   6   1   5       13.23       17.21      2.81 o 
   7   1   5       55.68       55.72      2.89 o 
   8   1   5       21.82       19.55      2.37 o 
   9   1   5        2.56        5.26      3.64 o 
  -9   2   5        2.77        0.83      3.44 o 
  -8   2   5       71.16       61.86      3.80 o 
  -7   2   5      139.34      140.49     16.71 o 
  -6   2   5        8.77       17.26     10.08 o 
  -5   2   5        0.31        0.91      3.86 o 
  -4   2   5        0.09        1.69      1.04 o 
  -3   2   5      269.71      279.90     21.93 o 
  -2   2   5      991.87     1013.12     19.14 o 
  -1   2   5     1400.23     1505.00     27.95 o 
   0   2   5      561.34      595.86     44.10 o 
   1   2   5      309.47      295.34      6.53 o 
   2   2   5        4.50        4.96      4.88 o 
   3   2   5       53.61       39.58      1.74 o 
   4   2   5      595.34      616.42     15.29 o 
   5   2   5        0.61        2.84      1.64 o 
   6   2   5       48.80       50.93      3.58 o 
   7   2   5       28.35       19.82      4.08 o 
   8   2   5       19.62       23.68      9.17 o 
   9   2   5        6.78       15.68      6.67 o 
  -9   3   5       22.69       58.30      9.65 o 
  -8   3   5        3.15       45.39      9.74 o 
  -7   3   5       23.41       41.49      6.52 o 
  -6   3   5       65.51       59.87      5.84 o 
  -5   3   5      153.79      141.72      8.37 o 
  -4   3   5       40.29       41.87      4.65 o 
  -3   3   5      139.84      132.92      4.00 o 
  -2   3   5       25.24       24.84      2.71 o 
  -1   3   5        6.16        0.77      3.11 o 
   0   3   5       84.84       78.15      3.53 o 
   1   3   5      428.31      456.30     17.10 o 
   2   3   5        3.32       18.52      6.39 o 
   3   3   5        0.02        4.22      4.29 o 
   4   3   5        1.06       -1.86      3.53 o 
   5   3   5       65.85       68.93      6.41 o 
   6   3   5        0.25       -4.69      4.69 o 
   7   3   5        0.13        2.87     10.29 o 
   8   3   5       25.02       35.00      8.35 o 
  -8   4   5        0.64       30.49      7.53 o 
  -7   4   5        3.41       27.68      7.18 o 
  -6   4   5       33.55       25.98      8.19 o 
  -5   4   5      110.50      109.69      7.87 o 
  -4   4   5        0.11        9.52      4.18 o 
  -3   4   5       68.60       83.98     13.12 o 
  -2   4   5       86.95       84.56      7.40 o 
  -1   4   5      121.02      114.43     17.58 o 
   0   4   5       38.67       50.76      4.30 o 
   1   4   5        1.76        6.82      2.89 o 
   2   4   5      129.15      124.27     17.97 o 
   3   4   5        3.53        9.28      5.15 o 
   4   4   5       89.67       93.71      9.12 o 
   5   4   5        6.70       15.42      6.77 o 
   6   4   5       32.31       65.99      9.52 o 
   7   4   5        0.07       28.99      8.69 o 
  -6   5   5        4.22       -5.65      5.65 o 
  -5   5   5       14.15        7.12      5.37 o 
  -4   5   5        1.25        5.16      5.11 o 
  -3   5   5       42.47       38.72      5.82 o 
  -2   5   5        0.05       -2.21      2.69 o 
  -1   5   5        0.45       -7.85      7.85 o 
   0   5   5       42.49       27.84     23.56 o 
   1   5   5        6.01       41.97      7.49 o 
   2   5   5       66.14       80.15     10.29 o 
   3   5   5       11.03       23.94      5.56 o 
   4   5   5       25.54       30.95      8.58 o 
   5   5   5        1.02       56.03      8.09 o 
  -3   6   5        0.27       -4.90      4.90 o 
  -2   6   5        8.64        7.63      6.30 o 
  -1   6   5       31.95       14.10     12.33 o 
   0   6   5       34.34       22.38      9.61 o 
   1   6   5       22.31       38.14     12.30 o 
   2   6   5        0.32       70.47     14.44 o 
 -10   0   6       32.96       38.40      5.29 o 
  -8   0   6       34.31       46.55      4.69 o 
  -6   0   6      173.30      195.98      9.72 o 
  -4   0   6      436.27      467.84     13.60 o 
  -2   0   6     1970.63     1917.58     48.85 o 
   0   0   6     7779.20     6928.95    173.94 o 
   2   0   6      481.09      500.20     15.63 o 
   4   0   6      107.61       88.73      2.71 o 
   6   0   6       37.05       35.37      3.33 o 
   8   0   6       35.06       27.61      3.32 o 
 -10   1   6       47.41       45.83      3.57 o 
  -9   1   6        0.00        8.92      2.76 o 
  -8   1   6       31.90       34.25      4.37 o 
  -7   1   6        0.20        3.41      2.47 o 
  -6   1   6        1.04        2.10      1.98 o 
  -5   1   6       12.30       15.65      1.47 o 
  -4   1   6     1768.99     1904.27     42.49 o 
  -3   1   6      727.97      716.51     22.22 o 
  -2   1   6     4985.18     4962.99     72.23 o 
  -1   1   6       55.83       55.17      4.30 o 
   0   1   6       43.26       52.96      3.78 o 
   1   1   6      229.71      265.87      5.48 o 
   2   1   6     2752.34     2837.59     36.15 o 
   3   1   6        0.04        3.38      2.18 o 
   4   1   6       27.79       30.24      2.59 o 
   5   1   6       51.86       56.74      4.90 o 
   6   1   6        0.00        0.17      1.35 o 
   7   1   6       38.27       37.16      2.57 o 
   8   1   6        4.68       12.37      7.16 o 
   9   1   6        0.24        5.65      2.37 o 
  -9   2   6       26.63       36.56     19.69 o 
  -8   2   6       34.58       39.37      6.89 o 
  -7   2   6       13.11       10.83      2.46 o 
  -6   2   6        0.68        3.45      3.92 o 
  -5   2   6       50.06       50.65      2.02 o 
  -4   2   6      504.01      464.17      7.76 o 
  -3   2   6      381.87      386.81     12.88 o 
  -2   2   6       14.62       14.84      3.71 o 
  -1   2   6      117.23      113.79      6.30 o 
   0   2   6      233.11      220.61     13.98 o 
   1   2   6        0.43        0.15      6.71 o 
   2   2   6        2.54        8.31      3.88 o 
   3   2   6        8.45       11.68      3.66 o 
   4   2   6        9.43       10.41      3.64 o 
   5   2   6      122.41      135.61     12.59 o 
   6   2   6        0.45        3.06      1.91 o 
   7   2   6       10.65       22.25      7.17 o 
   8   2   6        9.82       13.73      2.59 o 
   9   2   6        6.86        6.72      8.69 o 
  -9   3   6        0.66       19.53      9.48 o 
  -8   3   6       15.89       53.26      7.30 o 
  -7   3   6        5.94        8.78      5.22 o 
  -6   3   6       56.95       32.82      5.57 o 
  -5   3   6       20.83       21.41      4.46 o 
  -4   3   6       97.13       88.70      3.19 o 
  -3   3   6       14.29       13.40      5.38 o 
  -2   3   6      400.83      427.09     12.54 o 
  -1   3   6        2.14        1.41      2.60 o 
   0   3   6      139.95      168.22     22.67 o 
   1   3   6        0.00        0.66      1.57 o 
   2   3   6       14.43       21.16      2.87 o 
   3   3   6       85.64       84.36     15.11 o 
   4   3   6       47.31       39.14      5.79 o 
   5   3   6       65.27       59.11      6.60 o 
   6   3   6      381.74      441.12     38.74 o 
   7   3   6        0.21        9.98      3.66 o 
   8   3   6       26.65       28.06     17.70 o 
  -8   4   6        1.50       22.16      7.52 o 
  -7   4   6        0.52       27.22      9.78 o 
  -6   4   6        5.92        3.86      5.26 o 
  -5   4   6        2.53        9.88      4.61 o 
  -4   4   6        0.15       13.65      4.43 o 
  -3   4   6      121.08      113.28      4.39 o 
  -2   4   6        1.28        9.17      7.24 o 
  -1   4   6        0.69       -7.03     10.97 o 
   0   4   6       41.87       35.60      3.33 o 
   1   4   6       58.70       72.42      4.73 o 
   2   4   6      169.34      182.86     10.65 o 
   3   4   6      274.38      277.68     61.57 o 
   4   4   6      358.12      403.50     64.24 o 
   5   4   6        5.55       19.01      5.52 o 
   6   4   6        5.89       30.53      6.02 o 
   7   4   6        0.87       49.28     12.01 o 
  -6   5   6       12.81       -0.77      5.36 o 
  -5   5   6        0.23       17.37      7.27 o 
  -4   5   6       21.99       29.69      6.68 o 
  -3   5   6        0.66       -0.94      4.79 o 
  -2   5   6        3.73       10.72      3.47 o 
  -1   5   6       33.51       19.21      3.59 o 
   0   5   6       52.08       37.96     12.93 o 
   1   5   6        0.12       -0.04      6.73 o 
   2   5   6       97.49      126.49     11.41 o 
   3   5   6       38.29       68.96     11.04 o 
   4   5   6       18.49       65.33     11.72 o 
   5   5   6        0.97       37.26     11.54 o 
  -3   6   6        5.22       -4.57      4.57 o 
  -2   6   6       11.90        1.83      5.32 o 
  -1   6   6        0.09       -5.54      5.54 o 
   0   6   6        5.61       -6.74      6.74 o 
   1   6   6        3.27       -5.94      5.94 o 
   2   6   6        0.13       -9.37      9.37 o 
  -9   0   7       17.81       13.25      3.59 o 
  -7   0   7       81.37       92.29      9.56 o 
  -5   0   7        0.04       -1.80      1.80 o 
  -3   0   7     1096.51     1040.51     27.24 o 
  -1   0   7      178.22      168.75      5.06 o 
   1   0   7        3.93        3.07      0.99 o 
   3   0   7      117.56      123.16      6.45 o 
   5   0   7       30.50       24.64      1.67 o 
   7   0   7       31.96       28.77      3.13 o 
   9   0   7       10.71       18.35      3.47 o 
 -10   1   7        2.61        7.45      3.24 o 
  -9   1   7        4.69        6.02      2.95 o 
  -8   1   7        7.08        7.46      5.90 o 
  -7   1   7       45.85       48.84      7.67 o 
  -6   1   7      101.95      123.36      3.61 o 
  -5   1   7      401.31      458.85      7.86 o 
  -4   1   7       13.53       12.52      1.84 o 
  -3   1   7      217.46      257.22      8.73 o 
  -2   1   7      134.23      136.18      2.55 o 
  -1   1   7      610.23      727.03     93.05 o 
   0   1   7      506.08      542.16     10.20 o 
   1   1   7     1109.05     1139.05     30.06 o 
   2   1   7      658.95      656.94     15.83 o 
   3   1   7      113.50      117.65      3.63 o 
   4   1   7        7.70       15.73      1.93 o 
   5   1   7       72.51       78.89      4.45 o 
   6   1   7        0.43        0.84      1.34 o 
   7   1   7        0.44       -0.26      1.67 o 
   8   1   7        3.39       10.95      4.94 o 
   9   1   7        3.71       11.22      4.43 o 
  -9   2   7       19.72       31.41      6.36 o 
  -8   2   7       41.69       22.23      6.27 o 
  -7   2   7        7.25        2.25      3.93 o 
  -6   2   7       10.95       15.06     13.39 o 
  -5   2   7      455.05      445.56      7.71 o 
  -4   2   7       49.81       41.58      2.69 o 
  -3   2   7        0.10        0.53      1.28 o 
  -2   2   7      155.40      151.17      3.95 o 
  -1   2   7      282.63      279.95     14.24 o 
   0   2   7      672.33      711.23     39.35 o 
   1   2   7      106.58      108.35      4.30 o 
   2   2   7        7.70       10.67      1.70 o 
   3   2   7      381.04      432.77     15.38 o 
   4   2   7       46.87       50.03      3.34 o 
   5   2   7        0.61       -2.35      3.69 o 
   6   2   7       12.28        9.77      2.74 o 
   7   2   7        3.84        3.56      3.65 o 
   8   2   7       54.40       52.17      9.22 o 
   9   2   7        1.40        5.46      3.12 o 
  -9   3   7        1.27       15.08      8.46 o 
  -8   3   7        5.95       24.30      7.45 o 
  -7   3   7       30.16       40.01      6.71 o 
  -6   3   7      129.80      105.08      7.75 o 
  -5   3   7        1.80       -3.03      3.03 o 
  -4   3   7       89.01       85.40      5.01 o 
  -3   3   7      278.39      288.17      7.05 o 
  -2   3   7       58.20       46.09      2.86 o 
  -1   3   7        1.28        1.33      2.90 o 
   0   3   7       66.75       62.62      3.28 o 
   1   3   7      168.05      176.19     11.32 o 
   2   3   7      100.04       91.90      4.54 o 
   3   3   7        0.20       -1.26      4.51 o 
   4   3   7      159.64      167.72      9.97 o 
   5   3   7        0.01       29.99      6.92 o 
   6   3   7       18.49       38.48      9.17 o 
   7   3   7       25.22       12.80     15.93 o 
   8   3   7        5.13        1.85      7.74 o 
  -8   4   7       22.03       57.64     10.42 o 
  -7   4   7        1.75       38.75      7.61 o 
  -6   4   7       44.72       32.34      6.87 o 
  -5   4   7       10.68       24.04      4.83 o 
  -4   4   7      296.13      234.52     10.78 o 
  -3   4   7       26.70       27.31      5.44 o 
  -2   4   7       67.43       57.04      3.57 o 
  -1   4   7        0.17        6.88      6.88 o 
   0   4   7       14.08       12.95      2.59 o 
   1   4   7       31.68       37.76      3.59 o 
   2   4   7        7.16       28.55      7.01 o 
   3   4   7        0.08       14.66      7.51 o 
   4   4   7        5.49        9.38      7.54 o 
   5   4   7       33.21       92.81     11.35 o 
   6   4   7        3.16       39.14     11.36 o 
   7   4   7        1.45       -0.58     27.85 o 
  -6   5   7        4.14       10.81      6.87 o 
  -5   5   7        2.84       11.44      5.68 o 
  -4   5   7        1.07        8.65      5.71 o 
  -3   5   7        3.53       15.83      6.72 o 
  -2   5   7       18.12       30.16      7.70 o 
  -1   5   7        3.94       19.35     19.43 o 
   0   5   7       51.10       42.86      4.63 o 
   1   5   7       31.69       42.03      8.44 o 
   2   5   7       99.79      169.62     13.46 o 
   3   5   7       28.91       41.12     10.38 o 
   4   5   7        0.49       22.54     10.70 o 
   5   5   7        0.01       45.53     12.61 o 
  -3   6   7        1.02        7.36      6.49 o 
  -2   6   7        6.15       -0.26      5.90 o 
  -1   6   7        0.94       -2.77      4.18 o 
   0   6   7        2.80        6.98      6.27 o 
   1   6   7        5.56       -7.44      7.44 o 
   2   6   7        0.02       -9.73      9.73 o 
 -10   0   8       24.81       33.53      5.57 o 
  -8   0   8        6.88        7.43      2.76 o 
  -6   0   8      356.80      384.01      8.79 o 
  -4   0   8      141.68      151.15      5.60 o 
  -2   0   8       54.98       67.59      2.93 o 
   0   0   8     2371.72     2285.99     58.19 o 
   2   0   8        3.01        1.75      0.83 o 
   4   0   8     1022.57     1029.28     41.03 o 
   6   0   8        4.46        5.37      2.02 o 
   8   0   8        3.42       -1.87      1.87 o 
 -10   1   8        0.54       -0.48      3.16 o 
  -9   1   8       54.23       56.40      3.99 o 
  -8   1   8       26.95       17.95      2.44 o 
  -7   1   8        2.65        3.27      2.42 o 
  -6   1   8        1.99        6.54      1.70 o 
  -5   1   8       52.83       50.08      2.06 o 
  -4   1   8      362.28      379.20     11.24 o 
  -3   1   8       42.39       43.74      2.63 o 
  -2   1   8        0.07        3.10      1.86 o 
  -1   1   8        2.07        3.63      3.15 o 
   0   1   8       15.96       10.48      0.75 o 
   1   1   8      431.86      412.29     17.15 o 
   2   1   8      827.21      835.55     15.49 o 
   3   1   8        3.69        4.59      1.55 o 
   4   1   8       98.66       86.76      3.75 o 
   5   1   8       59.70       57.25      3.97 o 
   6   1   8        5.61        0.20      7.04 o 
   7   1   8        0.09        4.40      8.16 o 
   8   1   8       29.39       17.93      8.80 o 
   9   1   8        0.11       -3.64      9.60 o 
  -9   2   8       10.09       17.48      6.99 o 
  -8   2   8        7.96       -3.51      5.30 o 
  -7   2   8       79.49       80.90      7.58 o 
  -6   2   8        5.52        4.15      4.55 o 
  -5   2   8      160.14      152.93      3.51 o 
  -4   2   8     1031.79      921.17     14.38 o 
  -3   2   8      273.88      252.22      6.07 o 
  -2   2   8      131.46      133.59      6.88 o 
  -1   2   8      319.00      324.03      7.39 o 
   0   2   8       96.64       92.92      7.95 o 
   1   2   8      430.31      437.23     19.94 o 
   2   2   8      145.24      155.51      4.24 o 
   3   2   8      294.59      315.16      5.84 o 
   4   2   8       78.10       71.91      2.82 o 
   5   2   8        0.54        2.22      8.23 o 
   6   2   8       19.41       12.78      2.10 o 
   7   2   8       17.98       28.38      2.71 o 
   8   2   8       88.06       91.34      9.43 o 
   9   2   8        5.95       -4.89      4.89 o 
  -9   3   8        6.57       31.91      7.15 o 
  -8   3   8       23.94       30.89      7.63 o 
  -7   3   8       16.51       23.80      6.40 o 
  -6   3   8      345.62      327.50     13.37 o 
  -5   3   8      102.23       98.33      6.95 o 
  -4   3   8        2.32        5.29      1.89 o 
  -3   3   8       17.68       13.45      7.55 o 
  -2   3   8        0.59        3.70      2.29 o 
  -1   3   8        5.65        5.79      1.89 o 
   0   3   8      528.71      533.41     11.52 o 
   1   3   8       42.88       43.01      5.99 o 
   2   3   8        3.80       -5.81      9.53 o 
   3   3   8       55.33       60.35      7.26 o 
   4   3   8      124.42      127.43      8.65 o 
   5   3   8        1.38       12.12      3.79 o 
   6   3   8       34.27       36.39      4.85 o 
   7   3   8        1.61        8.80      3.30 o 
   8   3   8       17.42       18.65      3.85 o 
  -8   4   8       13.00       59.25     10.91 o 
  -7   4   8        2.50       13.15      6.02 o 
  -6   4   8        0.13       -0.94      4.23 o 
  -5   4   8        0.03        8.69      5.04 o 
  -4   4   8       14.29       18.51      5.02 o 
  -3   4   8        4.96        7.28      8.66 o 
  -2   4   8       59.47       60.81      4.92 o 
  -1   4   8       45.66       51.28      5.46 o 
   0   4   8      109.68       86.19      4.36 o 
   1   4   8       45.27       51.70      6.12 o 
   2   4   8      412.90      550.72     20.62 o 
   3   4   8       27.30       31.89      7.79 o 
   4   4   8        3.72        6.15      7.75 o 
   5   4   8       10.85       36.16      9.66 o 
   6   4   8        0.02       43.87      6.89 o 
   7   4   8        2.05       14.69      6.33 o 
  -6   5   8        2.93       -2.22      6.18 o 
  -5   5   8        0.06       11.45      7.82 o 
  -4   5   8       53.26       27.99      6.60 o 
  -3   5   8       61.28       42.30      6.03 o 
  -2   5   8        0.05        7.47      4.91 o 
  -1   5   8       93.47      103.76      9.36 o 
   0   5   8       69.99       69.84     14.34 o 
   1   5   8        4.54        6.46      6.52 o 
   2   5   8      157.54      258.12     16.28 o 
   3   5   8        4.01        8.21      8.88 o 
   4   5   8       12.86       40.91     11.41 o 
   5   5   8        1.00       54.68     15.08 o 
  -2   6   8       21.13       22.87      7.64 o 
  -1   6   8        8.44      -10.52     22.89 o 
   0   6   8        0.01       -6.25      6.25 o 
   1   6   8       24.22       -7.34      7.34 o 
  -9   0   9       56.42       59.70      5.35 o 
  -7   0   9       42.54       43.86      3.65 o 
  -5   0   9      187.56      232.30      8.56 o 
  -3   0   9     3071.45     2880.76     73.47 o 
  -1   0   9      103.80      105.22      3.69 o 
   1   0   9     1996.75     1806.53     64.27 o 
   3   0   9     1317.82     1362.84     25.14 o 
   5   0   9       77.87       73.51      4.55 o 
   7   0   9       23.80       27.10      3.43 o 
   9   0   9        6.39       -2.00      2.00 o 
 -10   1   9        3.43        4.66      3.17 o 
  -9   1   9       24.17       16.53      4.66 o 
  -8   1   9       32.68       26.57      3.43 o 
  -7   1   9       39.22       44.25      6.64 o 
  -6   1   9      127.68      143.03      6.50 o 
  -5   1   9      711.24      747.02     22.38 o 
  -4   1   9       21.37       25.08      3.06 o 
  -3   1   9      509.38      528.57     16.07 o 
  -2   1   9      380.10      410.73     31.38 o 
  -1   1   9     1229.15     1159.95     35.94 o 
   0   1   9       34.93       26.21      1.57 o 
   1   1   9      216.85      212.21      4.33 o 
   2   1   9      483.73      529.28      8.10 o 
   3   1   9       17.12       18.02      1.73 o 
   4   1   9        2.80        5.96      0.95 o 
   5   1   9       18.55       22.90      1.83 o 
   6   1   9       29.76       26.50      3.62 o 
   7   1   9       13.43       14.99      2.70 o 
   8   1   9       16.23       17.91      7.65 o 
   9   1   9        2.38        3.14      7.50 o 
  -9   2   9        5.36       16.95      6.43 o 
  -8   2   9       30.79       35.76      6.46 o 
  -7   2   9       27.77       39.49      7.32 o 
  -6   2   9        0.05       -3.17      3.17 o 
  -5   2   9        0.41       10.34      4.56 o 
  -4   2   9        0.33        8.80      2.07 o 
  -3   2   9      465.82      443.16     19.84 o 
  -2   2   9      215.82      202.70     20.99 o 
  -1   2   9       66.81       68.82      6.59 o 
   0   2   9       38.03       44.55      2.29 o 
   1   2   9       17.96       17.01      4.55 o 
   2   2   9       33.96       31.81      2.91 o 
   3   2   9        1.80       -3.06      4.51 o 
   4   2   9       58.31       63.80      4.53 o 
   5   2   9        2.50        4.27      1.73 o 
   6   2   9       49.53       42.15      2.79 o 
   7   2   9        8.33       10.75      2.38 o 
   8   2   9       58.38       56.04      4.16 o 
  -9   3   9        0.15        6.74      5.99 o 
  -8   3   9        0.01       28.61      7.51 o 
  -7   3   9       20.42       20.53      6.14 o 
  -6   3   9       89.21       66.38      6.17 o 
  -5   3   9        2.10       -2.99      3.95 o 
  -4   3   9       18.47       20.24      2.41 o 
  -3   3   9       64.88       61.04      3.99 o 
  -2   3   9      110.65       99.33      3.94 o 
  -1   3   9       30.24       35.67      2.75 o 
   0   3   9      106.82      107.26      4.27 o 
   1   3   9        8.10        6.19      2.46 o 
   2   3   9       10.47       10.58      2.62 o 
   3   3   9       98.13      106.81      8.26 o 
   4   3   9       26.11       48.65      8.37 o 
   5   3   9        0.32       14.49      4.09 o 
   6   3   9       39.12       48.62     10.94 o 
   7   3   9       12.68        5.65      3.69 o 
   8   3   9       16.21       22.12     17.64 o 
  -7   4   9        2.95       27.45      5.95 o 
  -6   4   9       20.50       14.07      5.54 o 
  -5   4   9        8.19        0.49      4.47 o 
  -4   4   9       93.44       79.78      6.21 o 
  -3   4   9       37.22       28.11      2.73 o 
  -2   4   9       60.85       61.34     18.71 o 
  -1   4   9        0.31       -0.30      9.00 o 
   0   4   9        7.61        4.59      3.49 o 
   1   4   9        0.12       -5.74      5.74 o 
   2   4   9        0.44       -4.64      4.64 o 
   3   4   9        0.11       14.15      7.91 o 
   4   4   9        0.05        4.24      7.94 o 
   5   4   9        2.86        5.30      9.34 o 
   6   4   9        0.05       38.95     26.89 o 
   7   4   9        0.19       37.51     12.94 o 
  -6   5   9        0.07       16.99      7.04 o 
  -5   5   9       36.31       22.39      5.88 o 
  -4   5   9        0.96       33.33      5.63 o 
  -3   5   9        4.75       19.34      5.04 o 
  -2   5   9      143.72      138.59     20.76 o 
  -1   5   9        9.09       38.08      7.61 o 
   0   5   9      132.53      147.22     28.29 o 
   1   5   9        7.79       -4.87      4.87 o 
   2   5   9       27.84       45.66     10.82 o 
   3   5   9       13.75       18.35      9.86 o 
   4   5   9        8.59       21.82     11.55 o 
   5   5   9        0.29      -10.80     10.80 o 
  -2   6   9        0.54        7.78      6.04 o 
  -1   6   9       14.07       36.52      9.52 o 
   0   6   9       50.17       59.13     10.76 o 
   1   6   9        4.01       -5.63      5.63 o 
 -10   0  10        0.21       16.52      5.65 o 
  -8   0  10        0.49        4.40      3.61 o 
  -6   0  10       23.95       17.22      3.53 o 
  -4   0  10      396.61      401.03     12.01 o 
  -2   0  10       32.13       36.38      2.29 o 
   0   0  10       78.91       81.39      3.15 o 
   2   0  10       61.11       68.96      2.75 o 
   4   0  10      402.04      387.82      8.06 o 
   6   0  10       84.06       64.74      4.16 o 
   8   0  10       10.19        5.35      2.33 o 
 -10   1  10        0.00       11.25      4.85 o 
  -9   1  10       43.82       42.75      6.05 o 
  -8   1  10       22.32       32.11      6.25 o 
  -7   1  10       25.17       31.67      3.83 o 
  -6   1  10        1.66        4.46      1.72 o 
  -5   1  10       20.88       31.03      2.83 o 
  -4   1  10       53.32       44.73      2.22 o 
  -3   1  10      154.36      181.08     15.52 o 
  -2   1  10       83.76       80.29      3.19 o 
  -1   1  10      119.62      127.65      4.28 o 
   0   1  10       38.46       36.49      3.78 o 
   1   1  10       90.62       98.41      2.18 o 
   2   1  10      453.46      479.26     16.35 o 
   3   1  10        3.15        4.53      1.39 o 
   4   1  10      266.66      257.76      5.11 o 
   5   1  10       36.38       43.68      2.38 o 
   6   1  10      174.34      168.33      5.19 o 
   7   1  10        0.91        1.85      5.48 o 
   8   1  10       18.98       20.54     10.49 o 
   9   1  10        4.55       -1.87      8.13 o 
  -9   2  10       49.49       29.40      6.63 o 
  -8   2  10        7.23       13.52      6.24 o 
  -7   2  10      202.24      211.13     10.90 o 
  -6   2  10      115.79      110.05      7.86 o 
  -5   2  10       93.20       96.30      7.43 o 
  -4   2  10       60.16       56.65      4.14 o 
  -3   2  10      127.80      119.06      3.69 o 
  -2   2  10      288.93      288.85     10.77 o 
  -1   2  10      213.90      222.29      6.10 o 
   0   2  10      465.21      576.31     28.25 o 
   1   2  10      675.31      680.94     15.06 o 
   2   2  10      788.08      932.75     14.70 o 
   3   2  10       10.16        8.00      1.63 o 
   4   2  10       18.07       20.33      2.17 o 
   5   2  10       75.98       71.79      4.19 o 
   6   2  10      243.90      248.32      6.03 o 
   7   2  10       39.25       32.47      3.27 o 
   8   2  10        0.00        4.38      2.88 o 
  -9   3  10        4.62       23.97      8.37 o 
  -8   3  10       14.17        6.64      5.72 o 
  -7   3  10       15.15       -3.86      3.86 o 
  -6   3  10       33.07       37.03      5.80 o 
  -5   3  10        1.64       -3.71      3.71 o 
  -4   3  10       60.58       55.34      5.84 o 
  -3   3  10        8.15       11.04      6.44 o 
  -2   3  10        8.51        9.18      3.16 o 
  -1   3  10      210.93      204.09     10.65 o 
   0   3  10      223.13      225.49      6.37 o 
   1   3  10       38.81       36.41      4.28 o 
   2   3  10       15.70        6.33      2.59 o 
   3   3  10      158.23      181.92      8.07 o 
   4   3  10      227.76      309.02     19.99 o 
   5   3  10        2.47       11.68      3.73 o 
   6   3  10        0.05      -12.38     15.03 o 
   7   3  10       15.03       11.91     13.16 o 
  -7   4  10        0.00       29.91      6.89 o 
  -6   4  10        7.07       12.04      5.97 o 
  -5   4  10       12.05        7.87      4.17 o 
  -4   4  10       57.79       49.28      5.74 o 
  -3   4  10       38.05       23.03     17.89 o 
  -2   4  10       12.75       13.23     10.92 o 
  -1   4  10       30.01       28.87      2.96 o 
   0   4  10       32.07       49.22      3.91 o 
   1   4  10      477.84      436.85     38.48 o 
   2   4  10       49.13       65.21      7.63 o 
   3   4  10        0.50        1.49      6.40 o 
   4   4  10        1.92       -6.32      6.32 o 
   5   4  10        1.31        8.72     19.66 o 
   6   4  10        4.95       -2.45     10.82 o 
  -6   5  10        4.93        8.72      6.25 o 
  -5   5  10        6.42       30.81      6.92 o 
  -4   5  10       12.29       14.05      5.17 o 
  -3   5  10       12.59       24.47      5.68 o 
  -2   5  10        8.44        6.52     12.85 o 
  -1   5  10        2.48       12.70      5.51 o 
   0   5  10       46.92       55.67     11.82 o 
   1   5  10        0.72        3.56      5.08 o 
   2   5  10       16.95       -6.39      6.39 o 
   3   5  10        0.39       -7.34      7.34 o 
   4   5  10       10.10       -3.19     11.42 o 
  -1   6  10        0.02       -0.51      6.46 o 
   0   6  10       22.25       47.69     11.11 o 
  -9   0  11       44.89       45.60      4.95 o 
  -7   0  11       14.90       27.29      4.11 o 
  -5   0  11       23.59       19.06      2.86 o 
  -3   0  11     1622.63     1652.23     43.04 o 
  -1   0  11     1395.12     1379.35     35.81 o 
   1   0  11      715.07      701.10     13.50 o 
   3   0  11      278.71      307.86      6.68 o 
   5   0  11       17.48       14.89      2.48 o 
   7   0  11       11.68       17.35      2.84 o 
   9   0  11        0.08        4.83      3.26 o 
 -10   1  11        1.03       -3.09      4.24 o 
  -9   1  11       79.39       96.50      8.01 o 
  -8   1  11        0.19       14.87      6.30 o 
  -7   1  11      176.13      203.44      9.86 o 
  -6   1  11       16.63       21.45      3.45 o 
  -5   1  11        2.95        6.32      3.18 o 
  -4   1  11      357.70      365.36     20.45 o 
  -3   1  11        2.53        5.85      1.53 o 
  -2   1  11      856.21      788.57     15.09 o 
  -1   1  11     1803.11     1810.03     42.98 o 
   0   1  11     1802.52     1854.91     34.18 o 
   1   1  11        1.84        1.11      1.22 o 
   2   1  11        0.04        1.45      1.64 o 
   3   1  11      346.18      349.81      5.40 o 
   4   1  11      143.90      143.43      3.60 o 
   5   1  11       84.39       79.13      4.15 o 
   6   1  11       10.82        9.73      2.93 o 
   7   1  11        0.07       -2.58      4.75 o 
   8   1  11        0.30       -0.93      7.65 o 
  -9   2  11        0.18       -4.81      4.81 o 
  -8   2  11        0.06       -5.23      5.23 o 
  -7   2  11       33.40       18.79      5.88 o 
  -6   2  11       29.38       26.43      2.42 o 
  -5   2  11       18.73       21.15      2.23 o 
  -4   2  11      314.09      271.78      6.46 o 
  -3   2  11       81.81       78.84      3.96 o 
  -2   2  11       28.60       29.01      2.01 o 
  -1   2  11       42.40       40.55      2.94 o 
   0   2  11       51.69       43.77      1.74 o 
   1   2  11     1185.70     1396.26     28.44 o 
   2   2  11      170.38      180.49      6.18 o 
   3   2  11       17.53       16.78      2.03 o 
   4   2  11        0.35        0.85      1.81 o 
   5   2  11       20.99       10.50      2.62 o 
   6   2  11       27.95       26.12      2.73 o 
   7   2  11        3.18        9.68      8.68 o 
   8   2  11        7.65       -1.19      4.32 o 
  -8   3  11       15.02        0.71      5.01 o 
  -7   3  11       16.66       -4.44      4.44 o 
  -6   3  11        7.41        5.65      5.28 o 
  -5   3  11      229.46      216.91     27.12 o 
  -4   3  11        0.05        5.10      3.68 o 
  -3   3  11        0.13        0.43      5.25 o 
  -2   3  11      100.41      107.12      5.76 o 
  -1   3  11      278.10      243.57     20.81 o 
   0   3  11      135.32      140.55      4.91 o 
   1   3  11      178.92      187.65      9.80 o 
   2   3  11        1.23        4.30      2.40 o 
   3   3  11        1.90       -2.32      2.32 o 
   4   3  11       29.29       27.75      3.63 o 
   5   3  11        0.16       -2.40      2.40 o 
   6   3  11       10.25       19.88      4.31 o 
   7   3  11        0.79       -6.81     25.19 o 
  -7   4  11       68.16       51.26      8.85 o 
  -6   4  11        0.36       -3.75      3.75 o 
  -5   4  11       18.14        8.39      4.41 o 
  -4   4  11       10.49       13.98     20.88 o 
  -3   4  11       40.27       43.91     10.61 o 
  -2   4  11        0.08        8.93      4.00 o 
  -1   4  11       22.19       17.57     14.04 o 
   0   4  11       68.93       80.99     11.11 o 
   1   4  11        0.96        5.11      4.86 o 
   2   4  11      131.91      159.75      9.11 o 
   3   4  11        3.89        2.64      5.18 o 
   4   4  11        2.23       -5.11      5.11 o 
   5   4  11        0.69       -1.07      7.71 o 
   6   4  11        4.64       26.76     17.53 o 
  -5   5  11       10.59       29.05      5.96 o 
  -4   5  11       36.66       51.24      7.62 o 
  -3   5  11        7.62       22.86      6.42 o 
  -2   5  11      121.24      115.38      6.24 o 
  -1   5  11       13.66       19.28      5.02 o 
   0   5  11        0.89        8.10      6.18 o 
   1   5  11       39.34       52.19      8.63 o 
   2   5  11        0.37       -5.31      5.31 o 
   3   5  11        3.77       -3.82      3.82 o 
   4   5  11        0.57       -8.00      8.00 o 
  -8   0  12      155.33      180.63      6.22 o 
  -6   0  12      373.14      389.25     13.23 o 
  -4   0  12      165.95      170.68      6.38 o 
  -2   0  12      334.74      354.98     10.48 o 
   0   0  12     3199.57     3237.17     82.37 o 
   2   0  12      604.67      622.06     18.43 o 
   4   0  12        0.10        1.03      2.07 o 
   6   0  12      269.84      212.83      8.31 o 
   8   0  12       10.87       12.12      3.75 o 
 -10   1  12       18.91       23.79      5.63 o 
  -9   1  12        0.88       11.33      4.42 o 
  -8   1  12       28.30       46.83      7.13 o 
  -7   1  12       18.42       33.88      5.35 o 
  -6   1  12       82.23       81.43     18.05 o 
  -5   1  12        0.00       -1.16      1.16 o 
  -4   1  12       34.60       36.17      1.73 o 
  -3   1  12       65.32       69.96      2.62 o 
  -2   1  12       80.35       92.50      9.63 o 
  -1   1  12      180.32      190.45      4.61 o 
   0   1  12      397.50      425.22     18.12 o 
   1   1  12       50.18       60.46      2.29 o 
   2   1  12       30.17       21.80      4.47 o 
   3   1  12       19.75       21.71      2.51 o 
   4   1  12        0.16       -3.79      3.79 o 
   5   1  12       10.46        9.54      1.72 o 
   6   1  12       30.50       17.57      2.40 o 
   7   1  12       27.26       27.11      4.64 o 
   8   1  12       92.84       87.29     11.89 o 
  -9   2  12       16.47       15.11      7.58 o 
  -8   2  12        1.02       -4.45      4.45 o 
  -7   2  12       49.60       45.23      7.45 o 
  -6   2  12       88.69       79.31      8.71 o 
  -5   2  12      308.43      274.12     10.03 o 
  -4   2  12       84.42       83.52      3.77 o 
  -3   2  12       70.13       83.93      3.25 o 
  -2   2  12      438.32      441.10      9.51 o 
  -1   2  12       30.09       24.21      1.92 o 
   0   2  12       47.46       58.13      2.74 o 
   1   2  12        0.94        2.14      2.23 o 
   2   2  12       85.45       77.19      6.47 o 
   3   2  12       10.54       12.60      2.89 o 
   4   2  12        5.06        6.17      2.19 o 
   5   2  12        9.15       12.00      7.20 o 
   6   2  12        7.02        0.53      5.05 o 
   7   2  12       23.18       23.87      5.76 o 
   8   2  12        0.78       -1.14      2.71 o 
  -8   3  12        0.71       11.35      6.21 o 
  -7   3  12       21.07       11.32      6.23 o 
  -6   3  12       16.05        5.68      5.04 o 
  -5   3  12      200.75      169.69      5.25 o 
  -4   3  12        1.11       -1.45      1.81 o 
  -3   3  12      186.42      167.24     13.65 o 
  -2   3  12        0.06        1.94      4.42 o 
  -1   3  12      205.23      180.94      7.06 o 
   0   3  12       54.60       53.37      3.60 o 
   1   3  12       29.91       32.62      3.16 o 
   2   3  12      131.65      182.63     25.40 o 
   3   3  12      100.62      119.66     10.98 o 
   4   3  12       56.21       68.49      4.11 o 
   5   3  12       14.95       16.04      5.67 o 
   6   3  12        8.96        7.37     13.08 o 
   7   3  12        0.28       -8.66     21.89 o 
  -7   4  12        6.34        1.05      5.16 o 
  -6   4  12       26.79       21.08      5.29 o 
  -5   4  12        0.57        2.04      4.41 o 
  -4   4  12       18.13       17.67     14.89 o 
  -3   4  12      107.48      101.24      4.51 o 
  -2   4  12        0.00        5.17      3.56 o 
  -1   4  12      263.34      282.62     24.00 o 
   0   4  12       85.41       87.51      6.20 o 
   1   4  12       18.90       32.64      6.49 o 
   2   4  12       11.69        9.20      5.71 o 
   3   4  12       11.10       10.73      6.07 o 
   4   4  12       18.57       15.71      6.55 o 
   5   4  12        1.21       -4.80      4.80 o 
   6   4  12        8.98       -6.32      6.32 o 
  -5   5  12        0.12       27.42      7.30 o 
  -4   5  12        2.08        5.65      5.38 o 
  -3   5  12        7.47        4.32      8.57 o 
  -2   5  12        0.01       10.62      3.74 o 
  -1   5  12       69.81       95.62      9.66 o 
   0   5  12       44.00       62.41      8.79 o 
   1   5  12        0.05        2.57      7.70 o 
   2   5  12        2.01       -5.85      5.85 o 
   3   5  12        6.26       -6.94      6.94 o 
   4   5  12        0.01       -7.37      7.37 o 
  -7   0  13        1.40       -2.99      2.99 o 
  -5   0  13      756.91      725.41     20.66 o 
  -3   0  13       31.41       27.50      2.48 o 
  -1   0  13      632.07      664.97     18.22 o 
   1   0  13       89.63       88.83      3.84 o 
   3   0  13      129.20      125.70      3.80 o 
   5   0  13       43.39       44.17      4.32 o 
   7   0  13        3.60        5.97      3.23 o 
  -9   1  13       25.38       33.00      5.78 o 
  -8   1  13       54.74       55.79      7.48 o 
  -7   1  13       91.41      110.38     15.84 o 
  -6   1  13       12.29       20.82      3.91 o 
  -5   1  13        0.09       -1.39      1.39 o 
  -4   1  13       96.40       96.49      3.45 o 
  -3   1  13        8.64        6.21      3.01 o 
  -2   1  13     1238.90     1271.03     23.84 o 
  -1   1  13        2.06        5.34      1.29 o 
   0   1  13       10.58       13.99      1.50 o 
   1   1  13        0.34       -1.40      2.08 o 
   2   1  13      267.73      278.49      5.92 o 
   3   1  13      109.31      110.32      4.48 o 
   4   1  13      203.68      195.72      4.43 o 
   5   1  13       22.50       18.75      2.00 o 
   6   1  13       43.88       35.01     13.04 o 
   7   1  13        5.12        9.38      5.10 o 
   8   1  13        0.39        0.51      3.38 o 
  -9   2  13        0.15       -3.39      7.07 o 
  -8   2  13       21.45       25.02      6.80 o 
  -7   2  13      124.29      160.50     10.04 o 
  -6   2  13       35.83       35.77      4.06 o 
  -5   2  13       67.48       66.97      3.20 o 
  -4   2  13       96.55       80.21      3.14 o 
  -3   2  13      156.23      156.07      4.62 o 
  -2   2  13      252.39      225.09      5.75 o 
  -1   2  13       47.79       48.79     10.78 o 
   0   2  13       27.83       28.35      3.03 o 
   1   2  13       41.66       43.21      2.64 o 
   2   2  13       36.79       41.75      2.91 o 
   3   2  13      183.68      178.92      5.22 o 
   4   2  13       19.15       16.08      2.45 o 
   5   2  13       28.42       22.82      5.17 o 
   6   2  13       24.47       25.52      5.79 o 
   7   2  13       35.87       39.13      7.30 o 
   8   2  13       10.64       14.44      5.47 o 
  -8   3  13       19.02       10.22      6.22 o 
  -7   3  13       27.06       50.35      8.17 o 
  -6   3  13        2.44        0.26      4.46 o 
  -5   3  13      234.27      200.29      8.64 o 
  -4   3  13        4.27       13.62      6.47 o 
  -3   3  13       51.92       52.77      4.77 o 
  -2   3  13       69.39       53.24      3.04 o 
  -1   3  13        0.13       -1.80      4.50 o 
   0   3  13       44.19       44.53      8.78 o 
   1   3  13       67.61       59.79     12.34 o 
   2   3  13        3.91       -2.01      3.94 o 
   3   3  13       52.61       81.41     10.58 o 
   4   3  13        5.05        6.57      6.37 o 
   5   3  13        6.05       15.43     12.58 o 
   6   3  13       11.80       24.45     19.76 o 
   7   3  13       10.95       25.74     10.43 o 
  -7   4  13        5.18       -4.19      4.19 o 
  -6   4  13        0.24        3.12      4.75 o 
  -5   4  13       26.92       33.19      6.06 o 
  -4   4  13        4.25        0.51      7.17 o 
  -3   4  13      133.66      154.25     18.60 o 
  -2   4  13       26.35       21.05      3.32 o 
  -1   4  13        5.04        1.60      3.96 o 
   0   4  13      136.47      139.43     11.08 o 
   1   4  13       55.66       54.76      7.21 o 
   2   4  13        0.12       -4.46      4.46 o 
   3   4  13        2.29       -3.13      6.32 o 
   4   4  13        0.05       -6.11      6.11 o 
   5   4  13       24.43       15.23      8.45 o 
   6   4  13       17.57       -3.36      9.08 o 
  -5   5  13       22.75       28.31      6.91 o 
  -4   5  13        6.88       15.24      5.76 o 
  -3   5  13        3.40        1.27      2.77 o 
  -2   5  13       10.93       10.88     10.43 o 
  -1   5  13        1.75       20.45      4.71 o 
   0   5  13       11.45       12.98      6.35 o 
   1   5  13        2.50       16.81      7.43 o 
   2   5  13        0.51       -7.02      7.02 o 
   3   5  13        6.97       -8.57      8.57 o 
  -8   0  14       45.91       59.92      5.60 o 
  -6   0  14       46.08       46.23      5.14 o 
  -4   0  14       26.32       20.40      2.38 o 
  -2   0  14      124.31      137.05      5.38 o 
   0   0  14      605.83      577.76     16.10 o 
   2   0  14      128.40      144.37      4.11 o 
   4   0  14      404.19      392.83      8.64 o 
   6   0  14       25.33       32.78      4.39 o 
   8   0  14        0.56       -3.80      4.68 o 
  -9   1  14       14.40       33.12      8.48 o 
  -8   1  14        5.49       35.96      6.17 o 
  -7   1  14        2.45       10.13      4.17 o 
  -6   1  14       59.63       66.75      3.47 o 
  -5   1  14        0.12       -1.47      1.47 o 
  -4   1  14       43.26       35.81      5.60 o 
  -3   1  14      407.13      405.53     14.59 o 
  -2   1  14       10.87       16.19      3.16 o 
  -1   1  14      658.86      676.06     13.39 o 
   0   1  14      105.63      124.81      3.62 o 
   1   1  14       56.12       67.28      5.70 o 
   2   1  14      274.36      272.68     11.60 o 
   3   1  14      103.26      100.01      3.28 o 
   4   1  14        6.48        3.94      1.76 o 
   5   1  14      148.53      139.08      3.86 o 
   6   1  14      108.08      101.17      9.97 o 
   7   1  14       18.06        9.95      7.60 o 
   8   1  14       22.44       13.03      2.94 o 
  -9   2  14        2.24       -5.79      5.79 o 
  -8   2  14        0.17       25.64      8.68 o 
  -7   2  14        8.79        5.06      5.21 o 
  -6   2  14        0.36        0.12      7.23 o 
  -5   2  14       92.65       78.36      3.52 o 
  -4   2  14      151.02      135.05      4.32 o 
  -3   2  14      131.68      134.51      9.27 o 
  -2   2  14       35.26       30.16      2.45 o 
  -1   2  14      154.26      142.98      6.39 o 
   0   2  14       12.55        8.72      1.71 o 
   1   2  14      127.82      144.61      4.49 o 
   2   2  14        3.02       -0.72      2.67 o 
   3   2  14       55.36       56.42      7.63 o 
   4   2  14        7.98       10.21      2.94 o 
   5   2  14      147.07      174.07      6.08 o 
   6   2  14        2.47       12.48      7.05 o 
   7   2  14        0.01       -8.90     10.45 o 
  -8   3  14        5.00       -5.95      5.95 o 
  -7   3  14       22.02        7.48      5.59 o 
  -6   3  14       86.37       79.20      8.54 o 
  -5   3  14        5.02        9.86      3.57 o 
  -4   3  14       21.08       11.04      2.48 o 
  -3   3  14        6.81       10.15      7.87 o 
  -2   3  14        0.10        5.66      7.59 o 
  -1   3  14      356.58      333.38      8.25 o 
   0   3  14      139.14      134.75      5.05 o 
   1   3  14       29.42       39.11      5.79 o 
   2   3  14       99.12      104.66      7.63 o 
   3   3  14       18.52       35.60      5.52 o 
   4   3  14       35.18       49.27     10.64 o 
   5   3  14        1.57       20.86      4.12 o 
   6   3  14        6.97       34.70     28.45 o 
   7   3  14        0.01        5.81      5.13 o 
  -7   4  14        2.84        5.58      5.82 o 
  -6   4  14       10.20        9.69      5.55 o 
  -5   4  14        2.50       -4.23      5.10 o 
  -4   4  14       19.75       13.76     16.25 o 
  -3   4  14       19.28       18.26      7.64 o 
  -2   4  14      250.57      213.70     19.57 o 
  -1   4  14       15.72        7.23      8.75 o 
   0   4  14       22.69       22.13      7.10 o 
   1   4  14        0.47        0.76      4.83 o 
   2   4  14        6.73       15.03      6.87 o 
   3   4  14        0.13       -3.86      6.20 o 
   4   4  14        4.01       21.03      9.38 o 
   5   4  14        5.25       -6.64      8.75 o 
  -5   5  14        0.03        1.12      5.33 o 
  -4   5  14       11.87       -1.06      4.46 o 
  -3   5  14       44.20       37.15      5.99 o 
  -2   5  14        3.95       -1.07     14.15 o 
  -1   5  14       70.58       70.59     16.15 o 
   0   5  14       64.67       91.50      9.85 o 
   1   5  14       50.62       73.38      8.76 o 
   2   5  14        0.78        7.06      8.67 o 
   3   5  14        4.82       14.24     10.28 o 
  -7   0  15       51.54       50.77      5.93 o 
  -5   0  15       48.47       54.10      4.27 o 
  -3   0  15       29.78       32.71      2.78 o 
  -1   0  15       21.09       14.40      1.99 o 
   1   0  15      375.44      398.16     11.82 o 
   3   0  15       17.33       10.48      4.33 o 
   5   0  15        8.58        7.52      3.28 o 
   7   0  15       44.61       49.88      5.98 o 
  -9   1  15        6.53       59.96      9.37 o 
  -8   1  15       25.64       30.09      5.66 o 
  -7   1  15        2.77       21.80      6.88 o 
  -6   1  15      123.34      119.19      4.64 o 
  -5   1  15       49.81       52.00      4.84 o 
  -4   1  15        5.20        5.43      1.74 o 
  -3   1  15      212.86      206.28      8.29 o 
  -2   1  15      156.83      160.12      8.00 o 
  -1   1  15      147.49      143.63      6.06 o 
   0   1  15        8.44       14.60      1.70 o 
   1   1  15        7.30        7.61      2.37 o 
   2   1  15      150.22      154.74      5.63 o 
   3   1  15       22.35       18.91      1.72 o 
   4   1  15       37.00       32.65      5.06 o 
   5   1  15       91.49       82.85      6.51 o 
   6   1  15       15.49       15.55      2.37 o 
   7   1  15        0.03       -2.04      2.04 o 
   8   1  15        0.18        0.06      2.58 o 
  -9   2  15       11.66       22.78      7.74 o 
  -8   2  15        0.14       -4.78      6.77 o 
  -7   2  15       19.75       32.29      6.31 o 
  -6   2  15       13.95       13.72      2.53 o 
  -5   2  15        1.89        6.18      5.03 o 
  -4   2  15        1.65        8.41      1.75 o 
  -3   2  15       84.42       81.66      4.39 o 
  -2   2  15        0.59        0.69      3.29 o 
  -1   2  15        8.18        1.87      1.75 o 
   0   2  15      176.87      191.70      5.45 o 
   1   2  15        1.99        5.05      1.77 o 
   2   2  15      100.05      104.49      9.75 o 
   3   2  15        3.47       -4.78      4.78 o 
   4   2  15      228.46      204.64      6.02 o 
   5   2  15        3.70       -1.20     10.49 o 
   6   2  15       74.02       66.39      7.28 o 
   7   2  15        4.95        5.42      8.75 o 
  -8   3  15        8.43       -1.50      6.88 o 
  -7   3  15       12.57       15.25      5.85 o 
  -6   3  15        5.29       12.26      6.20 o 
  -5   3  15       91.31       82.42      3.74 o 
  -4   3  15       29.78       24.43      6.36 o 
  -3   3  15        3.43        6.22      2.23 o 
  -2   3  15      160.99      165.19      5.27 o 
  -1   3  15       30.63       31.53      2.72 o 
   0   3  15        0.45        2.47      2.17 o 
   1   3  15       65.07       66.71     18.24 o 
   2   3  15        4.52       -4.14      4.14 o 
   3   3  15       12.41       46.59      6.64 o 
   4   3  15        6.76       13.00      5.90 o 
   5   3  15       15.19       25.84      7.78 o 
   6   3  15        2.49       13.25      3.81 o 
  -7   4  15       33.83       38.75      6.94 o 
  -6   4  15        4.11       -5.24      5.24 o 
  -5   4  15        0.42        7.14      6.33 o 
  -4   4  15        0.13        2.53      7.10 o 
  -3   4  15      143.66      136.59     10.75 o 
  -2   4  15        5.13        8.17      7.38 o 
  -1   4  15      335.80      346.35     28.11 o 
   0   4  15       58.00       59.28      7.83 o 
   1   4  15       40.63       19.78      5.96 o 
   2   4  15        0.05       -3.48      5.64 o 
   3   4  15        0.00        4.50      6.40 o 
   4   4  15       44.31       49.61      9.34 o 
   5   4  15        2.32        8.94      8.92 o 
  -4   5  15        4.54       -4.25      4.25 o 
  -3   5  15       29.37       40.75     19.21 o 
  -2   5  15        1.96        9.62      3.52 o 
  -1   5  15        5.97        9.20      3.97 o 
   0   5  15        0.20       -0.28      6.71 o 
   1   5  15       35.71       79.48     10.26 o 
   2   5  15        4.44        0.94      7.12 o 
   3   5  15        2.68       26.80     10.14 o 
  -8   0  16       48.08       62.35      6.29 o 
  -6   0  16      254.94      261.59     10.23 o 
  -4   0  16       46.08       39.93      3.18 o 
  -2   0  16      179.64      199.70      7.38 o 
   0   0  16       47.27       40.70      2.89 o 
   2   0  16      293.53      270.01      6.47 o 
   4   0  16      349.73      348.93      8.10 o 
   6   0  16        0.45       -1.81      3.42 o 
  -9   1  16        0.95       17.60      7.74 o 
  -8   1  16        4.39       11.45      5.36 o 
  -7   1  16       59.20       56.91      3.93 o 
  -6   1  16       21.31       26.90      2.84 o 
  -5   1  16        6.80        7.90      2.18 o 
  -4   1  16       55.08       48.78      2.79 o 
  -3   1  16      100.09       93.97      3.37 o 
  -2   1  16       92.43       96.18      4.90 o 
  -1   1  16        3.45        3.01      2.18 o 
   0   1  16        0.03        0.47      1.45 o 
   1   1  16       12.72       12.71      1.81 o 
   2   1  16       64.49       68.04      4.16 o 
   3   1  16      180.52      182.84      9.24 o 
   4   1  16      273.31      270.90      9.96 o 
   5   1  16        5.81        6.29      3.34 o 
   6   1  16        2.63       -1.41      2.17 o 
   7   1  16        0.16        3.57      7.76 o 
  -9   2  16       34.09       72.18      9.81 o 
  -8   2  16        5.36       -6.24      6.24 o 
  -7   2  16        8.37       11.16      5.63 o 
  -6   2  16        5.70        7.54      6.69 o 
  -5   2  16      109.67      103.76      4.15 o 
  -4   2  16      524.11      478.37     23.68 o 
  -3   2  16        6.14        2.05      2.57 o 
  -2   2  16        9.82        8.15      5.45 o 
  -1   2  16      171.77      174.60      5.11 o 
   0   2  16       64.72       64.07      3.93 o 
   1   2  16       49.29       60.95      8.16 o 
   2   2  16       52.55       44.30      2.96 o 
   3   2  16        2.22        8.89      3.10 o 
   4   2  16        0.20       -2.98      3.15 o 
   5   2  16       44.63       30.17      5.81 o 
   6   2  16        3.63       14.78      3.76 o 
   7   2  16        0.25       -5.68      5.68 o 
  -8   3  16        0.03        1.12      6.00 o 
  -7   3  16       98.44      100.80      9.52 o 
  -6   3  16        0.82        7.53      5.76 o 
  -5   3  16       33.95       37.33      8.26 o 
  -4   3  16       10.04       14.30      9.46 o 
  -3   3  16      313.08      263.41      7.68 o 
  -2   3  16      378.83      351.33      8.73 o 
  -1   3  16        1.46        3.12      4.04 o 
   0   3  16       44.99       48.92      3.38 o 
   1   3  16        4.18       13.38      2.97 o 
   2   3  16      117.46      121.85      7.97 o 
   3   3  16       20.34       23.25      5.92 o 
   4   3  16        6.06       23.13      6.37 o 
   5   3  16        0.44       17.35      7.64 o 
   6   3  16        8.51       51.30      9.82 o 
  -6   4  16        0.00       -5.90      5.90 o 
  -5   4  16        0.02        9.48      5.66 o 
  -4   4  16        8.05        8.81      2.87 o 
  -3   4  16        1.57       -2.15      5.37 o 
  -2   4  16        2.63       10.20      3.49 o 
  -1   4  16        0.86       -2.65      2.65 o 
   0   4  16       50.87       62.96     11.53 o 
   1   4  16        5.24       10.02      5.02 o 
   2   4  16       12.31       39.55      7.50 o 
   3   4  16       11.18       18.67      7.50 o 
   4   4  16        1.50       12.73      9.19 o 
   5   4  16       11.25        6.53      8.77 o 
  -4   5  16        8.65        4.23      5.23 o 
  -3   5  16       13.74        7.22     11.57 o 
  -2   5  16        1.44       -7.23      7.23 o 
  -1   5  16       63.95       60.96     13.78 o 
   0   5  16        2.84       -4.30      6.38 o 
   1   5  16        9.98       33.86      9.57 o 
   2   5  16        0.57       -3.96      8.22 o 
  -7   0  17      123.85      126.95      8.42 o 
  -5   0  17       92.37       90.12      5.21 o 
  -3   0  17      864.70      900.03     24.93 o 
  -1   0  17       43.84       33.09      3.01 o 
   1   0  17      777.95      768.63     21.33 o 
   3   0  17        0.40        0.27      1.55 o 
   5   0  17       53.64       58.24      5.85 o 
   7   0  17        1.43       23.39      5.29 o 
  -9   1  17       18.66       40.36      7.67 o 
  -8   1  17       17.31       20.41      5.54 o 
  -7   1  17        2.09        4.65      5.22 o 
  -6   1  17       16.01       13.98      2.38 o 
  -5   1  17       84.04       75.11      3.71 o 
  -4   1  17       90.64       92.97      6.85 o 
  -3   1  17       40.21       44.86      2.57 o 
  -2   1  17       35.06       29.87      7.82 o 
  -1   1  17      270.36      285.69      6.83 o 
   0   1  17        1.51       -1.31      1.31 o 
   1   1  17       66.82       76.74      2.68 o 
   2   1  17       17.18       18.05      1.74 o 
   3   1  17      104.30      104.02      6.14 o 
   4   1  17       69.75       71.09      5.75 o 
   5   1  17       32.22       37.46      5.24 o 
   6   1  17        7.66        5.88      7.13 o 
   7   1  17        0.21        0.76      8.79 o 
  -8   2  17       13.73       34.73      8.16 o 
  -7   2  17       14.44       26.00      5.92 o 
  -6   2  17       24.04       26.08     10.79 o 
  -5   2  17        0.34        8.67      2.53 o 
  -4   2  17      128.70      123.26      4.58 o 
  -3   2  17       35.06       41.47      7.35 o 
  -2   2  17       58.96       46.66      4.69 o 
  -1   2  17      139.64      126.34      4.58 o 
   0   2  17       36.63       27.73      3.03 o 
   1   2  17       33.92       52.16      3.95 o 
   2   2  17       69.02       76.53     11.85 o 
   3   2  17       27.97       17.93      3.22 o 
   4   2  17       59.72       72.35      3.94 o 
   5   2  17       20.16       11.94     10.24 o 
   6   2  17        5.42       -2.12      3.48 o 
  -7   3  17        5.54       14.22      7.01 o 
  -6   3  17        2.33        3.50      5.07 o 
  -5   3  17       15.75       14.52      4.71 o 
  -4   3  17        0.35        9.21      2.45 o 
  -3   3  17      104.35       89.48      4.13 o 
  -2   3  17       26.59       25.56      3.02 o 
  -1   3  17       33.59       35.15      3.36 o 
   0   3  17       75.92       83.92      4.32 o 
   1   3  17      177.61      218.03      7.30 o 
   2   3  17        0.40       -4.15      4.15 o 
   3   3  17      150.62      139.87      9.17 o 
   4   3  17       16.48       34.21      7.77 o 
   5   3  17        0.26        7.22      7.17 o 
   6   3  17        3.79       22.62      9.11 o 
  -6   4  17        6.65        5.60      6.77 o 
  -5   4  17       19.73       13.82      6.04 o 
  -4   4  17        3.69        6.11      4.66 o 
  -3   4  17       33.82       24.57      3.75 o 
  -2   4  17        7.69        8.18      3.23 o 
  -1   4  17       69.52       72.06      4.84 o 
   0   4  17       22.07       29.97      4.37 o 
   1   4  17        7.15       -1.33      4.93 o 
   2   4  17        0.01        9.52      6.67 o 
   3   4  17        6.88       27.52      8.75 o 
   4   4  17        0.00        3.75      8.20 o 
  -3   5  17        2.59        6.52      3.64 o 
  -2   5  17        1.40       -0.80      3.31 o 
  -1   5  17       26.98       33.17      6.24 o 
   0   5  17        0.27       -4.53      4.53 o 
   1   5  17       33.05       63.72     10.26 o 
  -8   0  18        7.13       23.48      5.68 o 
  -6   0  18       17.82       30.72      4.47 o 
  -4   0  18        1.43        3.46      2.09 o 
   0   0  18      129.93      140.35      5.89 o 
   2   0  18      754.64      690.05     19.43 o 
   4   0  18      154.63      153.99      7.96 o 
   6   0  18       49.28       43.26      5.51 o 
  -9   1  18       11.14       20.74      7.67 o 
  -8   1  18        0.28       -3.64      4.44 o 
  -7   1  18       70.37       60.66      4.38 o 
  -6   1  18       12.66       12.27      3.41 o 
  -5   1  18      110.87      103.38      4.30 o 
  -4   1  18      327.05      317.03      7.77 o 
  -3   1  18        1.60        7.06      2.69 o 
  -2   1  18        0.37        5.03      1.64 o 
  -1   1  18       26.17       26.25      2.22 o 
   0   1  18       27.37       24.07      6.58 o 
   1   1  18       68.09       65.22      5.07 o 
   2   1  18      159.28      165.71     11.28 o 
   3   1  18       96.85       89.96      3.87 o 
   4   1  18        0.28        5.68      2.18 o 
   5   1  18        4.80        4.60      5.37 o 
   6   1  18       30.45       37.44      3.58 o 
   7   1  18        4.75        3.63      3.17 o 
  -8   2  18        0.00       47.66      8.82 o 
  -7   2  18        0.63        3.09      4.57 o 
  -6   2  18        6.30        1.29      3.07 o 
  -5   2  18       42.40       49.61      6.74 o 
  -4   2  18       20.94       20.81      2.53 o 
  -3   2  18      335.21      306.55      7.79 o 
  -2   2  18       60.52       55.36      7.12 o 
  -1   2  18        2.11        4.00      4.46 o 
   0   2  18        9.72       13.42      2.45 o 
   1   2  18       53.60       41.44      8.40 o 
   2   2  18        8.05        4.49      2.55 o 
   3   2  18      106.98       97.76      6.25 o 
   4   2  18       12.49       14.13      4.12 o 
   5   2  18       25.62       26.37      8.20 o 
   6   2  18       10.38        5.47      3.36 o 
  -7   3  18       21.75       22.61      7.45 o 
  -6   3  18        9.83        5.72      5.17 o 
  -5   3  18       30.99       39.53      4.11 o 
  -4   3  18       98.19       89.44      6.99 o 
  -3   3  18      134.72      112.07      7.98 o 
  -2   3  18       63.82       72.04      8.62 o 
  -1   3  18       15.32        4.53      5.39 o 
   0   3  18       18.08       23.73      3.13 o 
   1   3  18       19.16       14.43      6.33 o 
   2   3  18        0.06        0.11      4.32 o 
   3   3  18        0.07       -5.04      5.04 o 
   4   3  18        9.02       -5.53      5.53 o 
   5   3  18        0.00        4.93      6.17 o 
  -6   4  18        2.50       16.20      6.38 o 
  -5   4  18       27.99       21.44      7.15 o 
  -4   4  18       14.41       23.56      3.71 o 
  -3   4  18        7.52       18.99      3.72 o 
  -2   4  18       14.50       12.66     14.73 o 
  -1   4  18        2.22        2.18      5.34 o 
   0   4  18       19.73       18.39      4.59 o 
   1   4  18        2.00       -4.31      4.31 o 
   2   4  18        2.36       18.84      6.79 o 
   3   4  18        5.82       15.71      7.56 o 
   4   4  18        0.00       10.40      9.45 o 
  -2   5  18        3.92       -3.19      4.65 o 
  -1   5  18        0.49       -1.98      4.72 o 
   0   5  18        0.67       -4.27      4.27 o 
  -7   0  19      146.90      189.48     10.07 o 
  -5   0  19      361.71      380.25     13.00 o 
  -3   0  19        0.16       -0.84      2.00 o 
  -1   0  19       76.73       59.36      4.35 o 
   1   0  19      198.54      187.27      6.94 o 
   3   0  19        9.50        8.60      5.41 o 
   5   0  19       33.37       38.84      5.70 o 
   7   0  19       12.74       10.99      5.49 o 
  -8   1  19       11.21       37.05      6.01 o 
  -7   1  19       43.19       47.33      3.97 o 
  -6   1  19       76.92       83.25      4.98 o 
  -5   1  19      247.83      234.45      6.65 o 
  -4   1  19       31.13       30.37      2.95 o 
  -3   1  19      238.93      223.45     12.54 o 
  -2   1  19       12.08       15.70      1.86 o 
  -1   1  19      214.66      231.14     19.63 o 
   0   1  19        0.23        0.96      2.32 o 
   1   1  19       61.39       63.83      3.22 o 
   2   1  19       11.20       10.69      1.78 o 
   3   1  19      195.42      218.90      8.45 o 
   4   1  19        0.07        7.28      5.26 o 
   5   1  19       22.80       36.33      7.80 o 
   6   1  19        6.17       17.06      4.02 o 
  -8   2  19        5.34        9.37      6.54 o 
  -7   2  19        6.27       14.16      5.66 o 
  -6   2  19       41.60       38.42      8.90 o 
  -5   2  19       31.44       29.65      3.17 o 
  -4   2  19        0.03       -4.99      8.57 o 
  -3   2  19       82.63       73.81      3.71 o 
  -2   2  19      114.83      100.31      8.12 o 
  -1   2  19       60.83       52.17      4.48 o 
   0   2  19      173.17      193.49      5.97 o 
   1   2  19      121.41      120.46      9.43 o 
   2   2  19        6.18        1.61      3.59 o 
   3   2  19       52.86       41.05      5.09 o 
   4   2  19        0.30       -0.24      2.93 o 
   5   2  19        0.90       -2.89      2.89 o 
  -7   3  19       29.56       47.32      9.34 o 
  -6   3  19        0.01        4.48      5.44 o 
  -5   3  19       29.47       39.35      3.61 o 
  -4   3  19       14.73       14.81      5.19 o 
  -3   3  19       88.42       90.56      4.56 o 
  -2   3  19       53.61       50.14      6.70 o 
  -1   3  19        0.15       15.08      7.32 o 
   0   3  19       34.19       42.71     14.93 o 
   1   3  19      164.82      152.22      8.09 o 
   2   3  19        1.55       -3.15      3.15 o 
   3   3  19       13.40       16.31      5.52 o 
   4   3  19        0.06       12.06      5.72 o 
   5   3  19        0.60       -4.27      6.72 o 
  -5   4  19       11.81       17.81      7.22 o 
  -4   4  19        1.65       14.01      3.73 o 
  -3   4  19       15.02       20.01      4.18 o 
  -2   4  19        4.27        2.68      6.24 o 
  -1   4  19       41.81       55.26     15.02 o 
   0   4  19       11.80        4.61      4.29 o 
   1   4  19        2.91       -4.19      4.19 o 
   2   4  19       38.26       43.40      8.86 o 
   3   4  19       18.86       22.87      8.17 o 
  -8   0  20       43.93       48.88      6.83 o 
  -6   0  20       73.56       52.49      5.56 o 
  -4   0  20      121.52      124.38      6.27 o 
  -2   0  20       59.32       51.22      4.30 o 
   0   0  20       40.36       37.13      3.45 o 
   2   0  20      458.45      446.61     13.62 o 
   4   0  20        6.31        3.32      4.36 o 
   6   0  20        7.83        8.45      4.99 o 
  -8   1  20        0.45       10.59      5.67 o 
  -7   1  20       19.88       35.11      8.40 o 
  -6   1  20        3.24        7.16      2.68 o 
  -5   1  20        8.73       12.83      2.64 o 
  -4   1  20        6.42       10.43      2.36 o 
  -3   1  20        4.85       12.71      3.31 o 
  -2   1  20        0.14        1.17      3.15 o 
  -1   1  20       36.41       35.54      2.55 o 
   0   1  20       80.85       77.21      8.48 o 
   1   1  20        0.00        1.75      1.87 o 
   2   1  20       15.77       25.32      2.70 o 
   3   1  20      104.65      103.96      4.38 o 
   4   1  20        0.02        8.66      2.86 o 
   5   1  20       13.83       10.62      5.01 o 
   6   1  20        2.52       15.47      5.88 o 
  -8   2  20        1.24        7.43      6.57 o 
  -7   2  20       15.34       38.46      6.22 o 
  -6   2  20       33.97       35.07      3.72 o 
  -5   2  20      207.43      205.03      8.88 o 
  -4   2  20        0.50        7.63      2.30 o 
  -3   2  20       81.60       73.69      3.82 o 
  -2   2  20        0.98        1.03      1.93 o 
  -1   2  20      166.04      155.86      5.41 o 
   0   2  20        0.33       -1.40      4.86 o 
   1   2  20       86.68       99.29     12.07 o 
   2   2  20        4.45        2.52      3.18 o 
   3   2  20       27.85       23.36      4.52 o 
   4   2  20        0.46        7.29      4.73 o 
   5   2  20       39.88       31.86      5.96 o 
  -7   3  20        2.86       -3.24      5.85 o 
  -6   3  20        3.62       18.78      5.94 o 
  -5   3  20       59.97       57.68      4.02 o 
  -4   3  20        0.18       -4.22      8.34 o 
  -3   3  20        1.18       -1.02      3.85 o 
  -2   3  20        7.53       10.60      3.92 o 
  -1   3  20       14.92        9.90      6.01 o 
   0   3  20       52.00       54.33      3.87 o 
   1   3  20       21.45       20.41      5.17 o 
   2   3  20       20.43       14.41      4.26 o 
   3   3  20        3.92        4.01      4.22 o 
   4   3  20        2.65       -3.79      3.79 o 
  -5   4  20        0.41        9.76      7.32 o 
  -4   4  20       14.31       17.57      4.21 o 
  -3   4  20        3.37        5.71      4.54 o 
  -2   4  20        1.27        3.80      7.96 o 
  -1   4  20        2.92       16.41      3.81 o 
   0   4  20       12.50        1.75      4.25 o 
   1   4  20        4.71       -4.56      4.56 o 
   2   4  20       31.59       47.58      7.96 o 
   3   4  20        2.61       -1.85      6.39 o 
  -7   0  21        0.48        6.25      5.11 o 
  -5   0  21      111.66      106.63      6.42 o 
  -3   0  21       23.60       22.92      3.36 o 
  -1   0  21      360.41      364.95     12.07 o 
   1   0  21      239.79      249.07      8.98 o 
   3   0  21      322.05      318.59     10.61 o 
   5   0  21        8.62       19.30      5.23 o 
  -8   1  21       20.17       12.38      6.77 o 
  -7   1  21        0.48       11.84      6.77 o 
  -6   1  21       20.35       17.53      5.57 o 
  -5   1  21       23.17       20.75      2.97 o 
  -4   1  21        0.83        1.53      4.19 o 
  -3   1  21      384.49      367.44      8.87 o 
  -2   1  21       32.75       32.14      2.71 o 
  -1   1  21      156.07      143.63      7.13 o 
   0   1  21      224.99      217.60      8.12 o 
   1   1  21       16.51        9.60      2.25 o 
   2   1  21       54.59       62.46     10.87 o 
   3   1  21       23.67       21.75      3.57 o 
   4   1  21        0.68        2.55      3.04 o 
   5   1  21       59.98       65.15      6.78 o 
   6   1  21        0.03        4.45     12.34 o 
  -7   2  21        0.91        5.41     10.77 o 
  -6   2  21       26.40       35.27      3.99 o 
  -5   2  21       76.19       72.98      4.51 o 
  -4   2  21        3.28       -1.03      2.34 o 
  -3   2  21        8.15        8.48      4.09 o 
  -2   2  21       51.72       60.20      3.70 o 
  -1   2  21       39.74       48.54      6.84 o 
   0   2  21        0.67       12.23     10.40 o 
   1   2  21        3.20        9.93      2.73 o 
   2   2  21       15.62       14.21      3.96 o 
   3   2  21       23.65       21.29      4.80 o 
   4   2  21        2.04       11.16      4.22 o 
   5   2  21       17.01       31.60      5.67 o 
  -6   3  21        9.33       17.12      3.32 o 
  -5   3  21        1.68        6.98      2.75 o 
  -4   3  21        5.75        6.50      5.99 o 
  -3   3  21        2.99        3.35      2.55 o 
  -2   3  21        0.81       -2.76      5.86 o 
  -1   3  21       26.75       29.14      3.74 o 
   0   3  21        0.38        1.28      2.83 o 
   1   3  21       27.65       35.33      5.63 o 
   2   3  21       10.65       -4.73      4.73 o 
   3   3  21        0.49       11.11      4.47 o 
   4   3  21        0.31       -3.95      3.95 o 
  -4   4  21        2.75        1.07      3.05 o 
  -3   4  21        0.35       12.21     25.48 o 
  -2   4  21        2.02       15.19      6.34 o 
  -1   4  21        0.87       -1.28     12.76 o 
   0   4  21       21.08        9.52      6.27 o 
   1   4  21        1.65       -3.86      3.86 o 
   2   4  21        1.38       -5.04      5.04 o 
  -8   0  22        0.09       11.26      7.01 o 
  -6   0  22        0.93       -3.72      3.72 o 
  -4   0  22        2.85        5.99      2.80 o 
  -2   0  22       59.53       54.66      4.83 o 
   0   0  22      256.64      239.51      9.20 o 
   2   0  22        1.63       18.08      3.52 o 
   4   0  22       81.24       87.00      6.84 o 
  -8   1  22        5.07       17.93      4.42 o 
  -7   1  22       11.44       20.31      5.48 o 
  -6   1  22       42.23       26.71      3.27 o 
  -5   1  22        5.69        7.33      2.70 o 
  -4   1  22        0.14        2.40      2.83 o 
  -3   1  22        4.41       18.06      4.73 o 
  -2   1  22       17.48       14.93      3.76 o 
  -1   1  22       25.01       21.76      2.72 o 
   0   1  22       92.07       92.63      3.95 o 
   1   1  22      527.66      522.61     27.64 o 
   2   1  22       12.06       11.97      4.42 o 
   3   1  22       23.28        9.40      3.54 o 
   4   1  22        1.34       -3.03      3.03 o 
  -7   2  22        7.42        8.34      3.13 o 
  -6   2  22       12.72       11.31      7.89 o 
  -5   2  22       18.03        9.49     10.85 o 
  -4   2  22       99.61      105.74      5.20 o 
  -3   2  22       66.57       50.26      3.72 o 
  -2   2  22       23.16       26.42      5.64 o 
  -1   2  22      323.51      334.74     12.58 o 
   0   2  22       15.30       25.43      6.24 o 
   1   2  22        1.14        6.83      4.05 o 
   2   2  22        5.15       11.55      4.39 o 
   3   2  22       32.73       31.48      5.61 o 
   4   2  22        0.01        5.82      4.13 o 
  -6   3  22        1.72       13.47      3.65 o 
  -5   3  22        5.11       10.06      3.06 o 
  -4   3  22        4.18        2.77      3.14 o 
  -3   3  22        0.00       -2.24      2.24 o 
  -2   3  22       21.58       18.21     11.28 o 
  -1   3  22       21.24       12.67      3.54 o 
   0   3  22        0.00        8.52      3.63 o 
   1   3  22       35.70       50.03      6.07 o 
   2   3  22        0.52       13.22      5.10 o 
   3   3  22        0.29       -5.30      5.30 o 
  -3   4  22        1.15        0.23     11.90 o 
  -2   4  22        0.24       12.58      6.09 o 
  -1   4  22        6.89       11.68      4.22 o 
   0   4  22        2.00        5.32      5.16 o 
   1   4  22       27.19       30.46      7.53 o 
  -7   0  23       24.56       44.39      6.96 o 
  -5   0  23       49.23       40.45      4.86 o 
  -3   0  23       33.66       26.59      3.93 o 
  -1   0  23      314.20      287.10     10.58 o 
   1   0  23      285.13      277.56     10.21 o 
   3   0  23       56.94       51.41      4.49 o 
   5   0  23        0.01       -4.86      4.86 o 
  -7   1  23       10.90       16.03     17.99 o 
  -6   1  23        4.34        3.98      2.80 o 
  -5   1  23        4.47        1.36      2.49 o 
  -4   1  23       16.36        9.38      2.79 o 
  -3   1  23       98.01       88.55      7.75 o 
  -2   1  23       88.88       84.95      3.97 o 
  -1   1  23        2.51        3.53      1.95 o 
   0   1  23       13.63       14.23      2.37 o 
   1   1  23       41.30       52.90      6.84 o 
   2   1  23        2.19       -1.66      2.94 o 
   3   1  23       15.29       23.95      4.72 o 
   4   1  23        4.25        8.67      4.00 o 
  -7   2  23        0.35       -0.24      3.12 o 
  -6   2  23        0.60      -16.50     16.50 o 
  -5   2  23        3.56       12.41      3.72 o 
  -4   2  23       11.58       21.38      3.46 o 
  -3   2  23        2.60       10.82      2.68 o 
  -2   2  23       17.56       22.01      5.97 o 
  -1   2  23        0.05        4.09      7.43 o 
   0   2  23       37.68       19.90     17.59 o 
   1   2  23       11.00       21.88     10.36 o 
   2   2  23        0.03       15.34      4.52 o 
   3   2  23       24.90       35.73      5.85 o 
   4   2  23        6.31        5.92      4.30 o 
  -5   3  23        5.16       18.75      5.63 o 
  -4   3  23        8.16       11.82      2.89 o 
  -3   3  23        0.47        4.36      3.22 o 
  -2   3  23       15.53       16.45      4.33 o 
  -1   3  23       12.09       19.01     11.27 o 
   0   3  23        0.15        0.97      3.63 o 
   1   3  23       22.95       35.10      6.14 o 
   2   3  23        3.64       13.16      5.25 o 
   3   3  23       15.62       24.08      5.50 o 
  -2   4  23        1.73       12.48      4.02 o 
  -1   4  23       10.61       19.00      4.96 o 
   0   4  23       13.19       19.53      5.90 o 
  -6   0  24       28.16       38.82      5.84 o 
  -4   0  24        8.06       13.27      3.60 o 
  -2   0  24       37.64       25.94      4.63 o 
   0   0  24        2.04        1.68      3.41 o 
   2   0  24       93.98       92.73      5.72 o 
  -7   1  24       14.99       15.42      3.96 o 
  -6   1  24       34.56       48.51      4.19 o 
  -5   1  24        0.01        2.45      4.13 o 
  -4   1  24       30.19       30.70      3.40 o 
  -3   1  24        0.34       14.39      3.48 o 
  -2   1  24        5.38       11.12      2.54 o 
  -1   1  24       46.85       38.85      3.22 o 
   0   1  24      109.30      100.93      4.27 o 
   1   1  24        4.82       -1.86      3.82 o 
   2   1  24       39.69       38.07      3.54 o 
   3   1  24       36.96       34.49      3.96 o 
  -6   2  24        0.08       -7.66      7.66 o 
  -5   2  24        2.18        0.84      3.17 o 
  -4   2  24        6.01       13.85      3.29 o 
  -3   2  24        4.95        5.05      6.39 o 
  -2   2  24       59.71       68.39      4.27 o 
  -1   2  24        7.88        2.99      2.72 o 
   0   2  24       24.99       35.74      4.61 o 
   1   2  24        5.23       11.86      3.27 o 
   2   2  24        7.05       12.89      4.66 o 
   3   2  24        3.50       11.29      4.86 o 
   4   2  24       10.09       17.34      5.96 o 
  -5   3  24        5.59       11.44      3.46 o 
  -4   3  24        0.05        2.06      2.66 o 
  -3   3  24        0.00       17.13     10.98 o 
  -2   3  24       32.64       25.34      3.77 o 
  -1   3  24        2.79       20.94      3.93 o 
   0   3  24        5.30       11.02      7.01 o 
   1   3  24        2.50        5.87      5.33 o 
   2   3  24        0.85       30.63      6.36 o 
  -7   0  25        0.59        6.39      6.33 o 
  -5   0  25        5.49       26.71      5.07 o 
  -3   0  25        0.23       10.21      3.78 o 
  -1   0  25        1.95        4.70      3.54 o 
   1   0  25        0.03       -0.39      3.22 o 
  -6   1  25        1.78        9.32      3.29 o 
  -5   1  25        0.10       -2.44      2.44 o 
  -4   1  25        2.53        5.90      3.18 o 
  -3   1  25        0.20        3.52      4.36 o 
  -2   1  25        0.01       -0.28      2.41 o 
  -1   1  25       12.33       16.03      3.01 o 
   0   1  25        3.40        8.05      2.34 o 
   1   1  25        1.24        3.52      2.23 o 
   2   1  25        0.06        5.79      3.21 o 
   3   1  25       15.06       11.25      4.25 o 
  -6   2  25        0.48       -2.72      2.72 o 
  -5   2  25        0.94        7.16      3.53 o 
  -4   2  25        2.15        2.82     13.58 o 
  -3   2  25        7.84       16.95      5.46 o 
  -2   2  25        0.02        5.02      2.76 o 
  -1   2  25       64.74       67.60      4.43 o 
   0   2  25        0.50        6.28      4.20 o 
   1   2  25        7.08       14.95      4.85 o 
   2   2  25        4.96       14.62      4.64 o 
   3   2  25       17.97       -1.46      4.10 o 
  -4   3  25        0.12       19.18      3.61 o 
  -3   3  25       10.29        8.65      4.46 o 
  -2   3  25       28.49       30.17      6.76 o 
  -1   3  25        1.35       -5.71      5.71 o 
   0   3  25        5.37        2.54      5.04 o 
   1   3  25       55.65       68.48      7.48 o 
  -6   0  26        8.90       13.49      5.04 o 
  -4   0  26       30.74       29.47      4.49 o 
  -2   0  26        6.94       10.77      4.07 o 
   0   0  26       41.20       42.91      5.09 o 
   2   0  26       18.76       19.13      4.53 o 
  -6   1  26        5.05       -3.07      6.23 o 
  -5   1  26        0.36       13.00      3.56 o 
  -4   1  26        1.70        5.85      3.07 o 
  -3   1  26        5.24        9.81      5.00 o 
  -2   1  26       37.00       45.30      3.83 o 
  -1   1  26       16.60       21.27      3.53 o 
   0   1  26        0.15       12.99     11.35 o 
   1   1  26        4.79        3.81      6.42 o 
   2   1  26        7.95       -0.10      3.32 o 
   3   1  26        3.22       -0.02      3.08 o 
  -5   2  26        0.65       -1.34      4.88 o 
  -4   2  26        9.38       20.74      5.78 o 
  -3   2  26       14.26       19.58     10.30 o 
  -2   2  26       18.16       15.57     14.76 o 
  -1   2  26       22.72       28.55      3.64 o 
   0   2  26        5.54       -0.87      2.72 o 
   1   2  26        0.00        1.72      3.95 o 
   2   2  26        1.31       -3.82      3.82 o 
  -3   3  26        0.41      -11.64     11.64 o 
  -2   3  26        5.98        6.97      3.68 o 
  -1   3  26        1.96        5.00      9.65 o 
   0   3  26        6.69       23.77      6.82 o 
  -5   0  27       19.30       32.67      5.20 o 
  -3   0  27       11.29       21.23      4.72 o 
  -1   0  27        0.83       -4.08      4.08 o 
   1   0  27        1.32        0.71      4.19 o 
  -5   1  27        0.92        8.31      3.46 o 
  -4   1  27       11.30       32.23      8.83 o 
  -3   1  27       15.86       25.94     11.98 o 
  -2   1  27        3.65        8.80      3.22 o 
  -1   1  27       13.98       13.93      2.89 o 
   0   1  27        3.38        7.71      3.91 o 
   1   1  27       15.63       12.45      2.64 o 
   2   1  27        2.68       17.88      3.62 o 
  -4   2  27        6.54        5.44      6.45 o 
  -3   2  27       11.71       16.32      3.72 o 
  -2   2  27        0.35        4.38      4.13 o 
  -1   2  27        0.04        7.75      3.21 o 
   0   2  27       13.45       18.58      4.66 o 
   1   2  27        0.02        2.94      3.75 o 
  -4   0  28        3.06       15.77      4.65 o 
  -2   0  28       18.65       15.81      4.28 o 
   0   0  28        0.01       -3.50      3.61 o 
  -4   1  28        0.21        5.49     12.38 o 
  -3   1  28        2.37        7.51      3.20 o 
  -2   1  28        3.67       18.14      3.68 o 
  -1   1  28        2.79       10.65      3.85 o 
   0   1  28        3.84        7.45      2.93 o 
   1   1  28        3.99        5.28      3.65 o 
  -3   2  28        6.90       23.20      4.54 o 
  -2   2  28        7.23        2.02      6.78 o 
  -1   2  28       21.69       20.34     11.49 o 
   0   2  28        5.45       11.17     16.91 o 
  -3   0  29       19.46       14.31      5.10 o 
  -1   0  29       16.10       16.54      5.11 o 
   1   0  29        4.23        4.95      4.88 o 
  -3   1  29        3.38        7.09      4.97 o 
  -2   1  29       19.89       10.17      6.07 o 
  -1   1  29       12.35       13.14      5.94 o 
   0   1  29        1.66        4.46      8.52 o 
                                                 
